# Supplementary material for: 2-{2-[5-(4-Cyano-5-di­cyano­methyl­idene-2,2-dimethyl-2,5-di­hydro­furan-3-yl)penta-2,4-dienyl­idene]-3,3-dimethyl-2,3-di­hydro-1H-indol-1-yl}ethyl 3,5-bis­(benz­yloxy)benzoate
Source: Acta Crystallogr Sect E Struct Rep Online. 2013 Dec 11;70(Pt 1):o29–30. doi: 10.1107/S1600536813032868 (PMC3914075; doi:10.1107/S1600536813032868)
Supplement: Supplementary file 1 [file e-70-00o29-sup1.cif]

##############################################################################
#                                                                            #
# This CIF contains the data in a paper accepted for publication in          #
# Acta Crystallographica Section E. It conforms to the requirements of       #
# Notes for Authors for Acta Crystallographica Section E, and has been       #
# peer reviewed under the auspices of the IUCr Commission on Journals.       #
#                                                                            #
# Full details of the Crystallographic Information File format               #
# are given in the paper "The Crystallographic Information File (CIF):       #
# a New Standard Archive File for Crystallography" by S. R. Hall, F. H.      #
# Allen and I. D. Brown [Acta Cryst. (1991), A47, 655-685].                  #
#                                                                            #
# The current version of the core CIF dictionary is obtainable from          #
# ftp://ftp.iucr.org/pub/cif_core.dic.                                       #
#                                                                            #
# Software is freely available for graphical display of the structure(s)     #
# in this CIF. For information consult the CIF software page                 #
# http://www.iucr.org/resources/cif/software.                                #
#                                                                            #
# This file may be used for bona fide research purposes within the           #
# scientific community so long as proper attribution is given to the journal # 
# article from which it was obtained.                                        #
#                                                                            #
##############################################################################
data_global
_audit_creation_method     SHELXL
_journal_date_recd_electronic     2013-11-28
_journal_date_accepted     2013-12-03
_journal_name_full     'Acta Crystallographica, Section E'
_journal_year     2014
_journal_volume     70
_journal_issue      1
_journal_page_first     o29
_journal_page_last     o30
_journal_paper_category     QO
_journal_paper_doi     10.1107/S1600536813032868
_journal_coeditor_code     SU2670
_publ_contact_author_name     'Gainsford, Graeme J.'
_publ_contact_author_address
;
Callaghan Innovation
PO Box 31-310
Lower Hutt
New Zealand 5040
;
_publ_contact_author_email     graeme.gainsford@callaghaninnovation.govt.nz
_publ_contact_author_fax     '64(4)931 3142'
_publ_contact_author_phone     '64(4)931 3518'
_publ_section_title
;\
2-{2-[5-(4-Cyano-5-dicyanomethylidene-2,2-dimethyl-2,5-dihydrofuran-3-yl)penta-\
2,4-dienylidene]-3,3-dimethyl-2,3-dihydro-1<i>H</i>-indol-1-yl}ethyl
3,5-bis(benzyloxy)benzoate
;
loop_
    _publ_author_name
    _publ_author_address
    'Gainsford, Graeme J.'
; Callaghan Innovation
  PO Box 31-310
  Lower Hutt
  New Zealand 5040
;
    'Bhuiyan, M. Delower H.'
; Callaghan Innovation
  PO Box 31-310
  Lower Hutt
 New Zealand 5040
;
    'Kay, Andrew J.'
; Callaghan Innovation
  PO Box 31-310
  Lower Hutt
  New Zealand 5040
;
data_I
_database_code_depnum_ccdc_archive 'CCDC 975051'
_audit_creation_method     SHELXL-97
_chemical_name_systematic
;\
2-{2-[5-(4-Cyano-5-dicyanomethylidene-2,2-dimethyl-2,5-dihydrofuran-3-\
yl)penta-2,4-dienylidene]-3,3-dimethyl-2,3-dihydro-1<i>H</i>-indol-1-yl}ethyl
3,5-bis(benzyloxy)benzoate
;
_chemical_name_common     ?
_chemical_formula_moiety     'C48 H42 N4 O5'
_chemical_formula_sum     'C48 H42 N4 O5'
_chemical_formula_iupac     'C48 H42 N4 O5'
_chemical_formula_weight     754.86
_chemical_melting_point     ?
_symmetry_cell_setting     monoclinic
_symmetry_space_group_name_H-M     'P 21/c'
_symmetry_space_group_name_Hall     '-P 2ybc'
loop_
    _symmetry_equiv_pos_as_xyz
    'x, y, z'
    '-x, y+1/2, -z+1/2'
    '-x, -y, -z'
    'x, -y-1/2, z-1/2'
_cell_length_a     16.1925(5)
_cell_length_b     15.6802(5)
_cell_length_c     17.6529(6)
_cell_angle_alpha     90.00
_cell_angle_beta     115.038(2)
_cell_angle_gamma     90.00
_cell_volume     4060.9(2)
_cell_formula_units_Z     4
_cell_measurement_reflns_used     9867
_cell_measurement_theta_min     2.60
_cell_measurement_theta_max     31.06
_cell_measurement_temperature     120(2)
_exptl_crystal_description     block
_exptl_crystal_colour     blue
_exptl_crystal_size_max     0.31
_exptl_crystal_size_mid     0.26
_exptl_crystal_size_min     0.25
_exptl_crystal_density_diffrn     1.235
_exptl_crystal_density_meas     ?
_exptl_crystal_density_method     'not measured'
_exptl_crystal_F_000     1592
_exptl_absorpt_coefficient_mu     0.081
_exptl_absorpt_correction_type     multi-scan
_exptl_absorpt_process_details     '(SORTAV; Blessing, 1995)'
_exptl_absorpt_correction_T_min     0.6819
_exptl_absorpt_correction_T_max     0.7464
_exptl_special_details
;
Spectroscopic and other data for the title compound: ^1^H NMR (d~6~-DMSO) \d
1.60 (6H, s, 2xCH3), 1.64 (6H, s, 2xCH3), 4.51 (2H, t, J 5.1 Hz, CH2), 4.65
(2H, t, J 5.1, CH2), 5.02 (4H, s, 2xCH2), 6.01 (1H, d, J 14.2 Hz, CH),
6.32--6.43 (2H, m, 2xCH), 6.86 (1H, t, J 2.3 Hz, ArH), 7.05 (2H, d, J 2.5 Hz,
ArH), 7.15 (1 H, t, J 8.0 Hz, ArH), 7.29--7.41 (11H, m, ArH), 7.45 (1H, d, J
8.0 Hz, ArH), 7.54 (1H, d, J 7.6 Hz, ArH), 7.82 (1H, t, J 13.5 Hz, CH), 8.06
(1H, t, J 13.5 Hz, CH). ^13^C NMR (d~6~-DMSO) \d 26.8, 27.5, 42.9, 45.9, 48.9,
61.9, 69.9, 95.9, 103.8, 107.5, 108.4, 109.2, 111.2, 113.5, 114.5, 115.3,
122.6, 124.6, 125.9, 127.6, 128.3, 128.8, 131.4, 136.8, 141.0, 142.6, 151.7,
152.8, 159.7, 165.5, 170.8, 172.1, 176.8. MS - Found: MNa^+^ 777.3050; Calc:
777.3053; \D = 0.3 p.p.m.; M.p. = 549 K (dec.).
;
_diffrn_ambient_temperature     120(2)
_diffrn_radiation_type     MoK\a
_diffrn_radiation_wavelength     0.71073
_diffrn_radiation_source     'fine-focus sealed tube'
_diffrn_radiation_monochromator     graphite
_diffrn_measurement_device_type     'Bruker APEXII CCD'
_diffrn_measurement_method     '\f and \w scans'
_diffrn_detector_area_resol_mean     8.333
_diffrn_reflns_number     106328
_diffrn_reflns_av_R_equivalents     0.0488
_diffrn_reflns_av_sigmaI/netI     0.0386
_diffrn_reflns_theta_min     2.59
_diffrn_reflns_theta_max     32.71
_diffrn_reflns_theta_full     32.71
_diffrn_measured_fraction_theta_max     0.974
_diffrn_measured_fraction_theta_full     0.974
_diffrn_reflns_limit_h_min     -24
_diffrn_reflns_limit_h_max     24
_diffrn_reflns_limit_k_min     -23
_diffrn_reflns_limit_k_max     23
_diffrn_reflns_limit_l_min     -26
_diffrn_reflns_limit_l_max     25
_diffrn_standards_number     0
_diffrn_standards_interval_count     ?
_diffrn_standards_interval_time     ?
_diffrn_standards_decay_%     0
_refine_special_details
;
Refinement of <i>F</i>^2^ against ALL reflections. The weighted <i>R</i>-factor
<i>wR</i> and goodness of fit <i>S</i> are based on <i>F</i>^2^, conventional
<i>R</i>-factors <i>R</i> are based on <i>F</i>, with <i>F</i> set to zero for
negative <i>F</i>^2^. The threshold expression of <i>F</i>^2^ >
\s(<i>F</i>^2^) is used only for calculating <i>R</i>-factors(gt) <i>etc</i>.
and is not relevant to the choice of reflections for refinement.
<i>R</i>-factors based on <i>F</i>^2^ are statistically about twice as large
as those based on <i>F</i>, and <i>R</i>- factors based on ALL data will be
even larger.
;
_reflns_number_total     14582
_reflns_number_gt     9621
_reflns_threshold_expression     I>2\s(I)
_refine_ls_structure_factor_coef     Fsqd
_refine_ls_matrix_type     full
_refine_ls_R_factor_all     0.0916
_refine_ls_R_factor_gt     0.0540
_refine_ls_wR_factor_gt     0.1307
_refine_ls_wR_factor_ref     0.1532
_refine_ls_goodness_of_fit_ref     1.022
_refine_ls_restrained_S_all     1.022
_refine_ls_number_reflns     14582
_refine_ls_number_parameters     518
_refine_ls_number_restraints     0
_refine_ls_hydrogen_treatment     constr
_refine_ls_weighting_scheme     calc
_refine_ls_weighting_details
         'calc w=1/[\s^2^(Fo^2^)+(0.0778P)^2^+0.7163P] where P=(Fo^2^+2Fc^2^)/3'
_atom_sites_solution_hydrogens     geom
_atom_sites_solution_primary     direct
_atom_sites_solution_secondary     difmap
_refine_ls_shift/su_max     0.001
_refine_ls_shift/su_mean     0.000
_refine_diff_density_max     0.481
_refine_diff_density_min     -0.254
_refine_ls_extinction_method     none
_refine_ls_extinction_coef     ?
loop_
    _atom_type_symbol
    _atom_type_description
    _atom_type_scat_dispersion_real
    _atom_type_scat_dispersion_imag
    _atom_type_scat_source
    'C' 'C' 0.0033 0.0016
                         'International Tables Vol C Tables 4.2.6.8 and 6.1.1.4'
    'H' 'H' 0.0000 0.0000
                         'International Tables Vol C Tables 4.2.6.8 and 6.1.1.4'
    'N' 'N' 0.0061 0.0033
                         'International Tables Vol C Tables 4.2.6.8 and 6.1.1.4'
    'O' 'O' 0.0106 0.0060
                         'International Tables Vol C Tables 4.2.6.8 and 6.1.1.4'
_computing_data_collection     'APEX2 (Bruker, 2005)'
_computing_cell_refinement     'SAINT (Bruker, 2005)'
_computing_data_reduction     'SAINT (Bruker, 2005)'
_computing_structure_solution     'SHELXS97 (Sheldrick, 2008)'
_computing_structure_refinement     'SHELXL97 (Sheldrick, 2008)'
_computing_molecular_graphics
 'ORTEP-3 for Windows (Farrugia, 2012) and Mercury (Macrae <i>et al.</i>, 2008)'
_computing_publication_material
                            'SHELXL97 (Sheldrick, 2008) and PLATON (Spek, 2009)'
loop_
    _atom_site_type_symbol
    _atom_site_label
    _atom_site_fract_x
    _atom_site_fract_y
    _atom_site_fract_z
    _atom_site_U_iso_or_equiv
    _atom_site_adp_type
    _atom_site_calc_flag
    _atom_site_refinement_flags
    _atom_site_occupancy
    _atom_site_symmetry_multiplicity
    _atom_site_disorder_assembly
    _atom_site_disorder_group
    O O1 0.27488(6) 0.17454(5) 0.02308(5) 0.02415(17) Uani d . 1 1 . .
    O O2 0.28317(6) 0.87522(5) 0.11107(6) 0.02664(18) Uani d . 1 1 . .
    O O3 0.33004(7) 1.01185(6) 0.13326(7) 0.0354(2) Uani d . 1 1 . .
    O O4 0.02801(6) 1.15735(5) 0.06642(6) 0.0315(2) Uani d . 1 1 . .
    O O5 -0.00979(7) 0.87452(6) 0.14487(7) 0.0380(2) Uani d . 1 1 . .
    N N1 0.36962(14) 0.09712(9) -0.18815(11) 0.0610(5) Uani d . 1 1 . .
    N N2 0.21981(9) -0.03146(8) -0.07112(9) 0.0389(3) Uani d . 1 1 . .
    N N3 0.46305(13) 0.29291(10) -0.09615(11) 0.0584(4) Uani d . 1 1 . .
    N N4 0.40465(7) 0.79660(6) 0.25765(6) 0.02294(19) Uani d . 1 1 . .
    C C1 0.34424(12) 0.10072(8) -0.13685(10) 0.0375(3) Uani d . 1 1 . .
    C C2 0.30870(9) 0.10250(7) -0.07603(8) 0.0266(2) Uani d . 1 1 . .
    C C3 0.25862(9) 0.02976(8) -0.07198(8) 0.0281(2) Uani d . 1 1 . .
    C C4 0.35515(8) 0.30273(7) 0.04015(7) 0.0212(2) Uani d . 1 1 . .
    C C5 0.29468(8) 0.25456(7) 0.07175(7) 0.0213(2) Uani d . 1 1 . .
    C C6 0.31764(8) 0.17354(7) -0.02671(7) 0.0221(2) Uani d . 1 1 . .
    C C7 0.36677(9) 0.25051(7) -0.01856(8) 0.0234(2) Uani d . 1 1 . .
    C C8 0.34273(9) 0.22813(8) 0.16286(8) 0.0272(2) Uani d . 1 1 . .
    H H8A 0.3048 0.1871 0.1757 0.041 Uiso calc R 1 1 . .
    H H8B 0.3531 0.2785 0.1986 0.041 Uiso calc R 1 1 . .
    H H8C 0.4014 0.2017 0.1731 0.041 Uiso calc R 1 1 . .
    C C9 0.20331(9) 0.29729(8) 0.04958(9) 0.0306(3) Uani d . 1 1 . .
    H H9A 0.1762 0.3130 -0.0097 0.046 Uiso calc R 1 1 . .
    H H9B 0.2120 0.3486 0.0837 0.046 Uiso calc R 1 1 . .
    H H9C 0.1626 0.2578 0.0604 0.046 Uiso calc R 1 1 . .
    C C10 0.41958(11) 0.27260(8) -0.06229(9) 0.0337(3) Uani d . 1 1 . .
    C C11 0.39111(9) 0.38450(7) 0.06261(7) 0.0236(2) Uani d . 1 1 . .
    H H11 0.4262 0.4064 0.0354 0.028 Uiso calc R 1 1 . .
    C C12 0.38020(8) 0.43656(7) 0.12114(7) 0.0225(2) Uani d . 1 1 . .
    H H12 0.3501 0.4133 0.1524 0.027 Uiso calc R 1 1 . .
    C C13 0.41038(8) 0.52084(7) 0.13727(7) 0.0233(2) Uani d . 1 1 . .
    H H13 0.4431 0.5446 0.1086 0.028 Uiso calc R 1 1 . .
    C C14 0.39374(8) 0.57040(7) 0.19393(7) 0.0229(2) Uani d . 1 1 . .
    H H14 0.3681 0.5438 0.2274 0.028 Uiso calc R 1 1 . .
    C C15 0.41262(8) 0.65764(7) 0.20468(7) 0.0227(2) Uani d . 1 1 . .
    H H15 0.4441 0.6821 0.1752 0.027 Uiso calc R 1 1 . .
    C C16 0.38935(8) 0.71132(7) 0.25470(7) 0.0217(2) Uani d . 1 1 . .
    C C17 0.34510(9) 0.68940(8) 0.31372(8) 0.0262(2) Uani d . 1 1 . .
    C C18 0.33633(10) 0.77700(9) 0.34542(8) 0.0307(3) Uani d . 1 1 . .
    C C19 0.29889(12) 0.80185(11) 0.39941(10) 0.0450(4) Uani d . 1 1 . .
    H H19 0.2734 0.7609 0.4231 0.054 Uiso calc R 1 1 . .
    C C20 0.29939(14) 0.88811(12) 0.41813(11) 0.0526(4) Uani d . 1 1 . .
    H H20 0.2745 0.9062 0.4555 0.063 Uiso calc R 1 1 . .
    C C21 0.33549(12) 0.94761(11) 0.38333(10) 0.0453(4) Uani d . 1 1 . .
    H H21 0.3352 1.0061 0.3973 0.054 Uiso calc R 1 1 . .
    C C22 0.37253(10) 0.92416(9) 0.32799(9) 0.0337(3) Uani d . 1 1 . .
    H H22 0.3969 0.9652 0.3035 0.040 Uiso calc R 1 1 . .
    C C23 0.37188(9) 0.83781(8) 0.31062(8) 0.0265(2) Uani d . 1 1 . .
    C C24 0.40886(10) 0.63264(9) 0.38589(8) 0.0343(3) Uani d . 1 1 . .
    H H24A 0.4681 0.6608 0.4145 0.052 Uiso calc R 1 1 . .
    H H24B 0.4171 0.5777 0.3635 0.052 Uiso calc R 1 1 . .
    H H24C 0.3820 0.6233 0.4256 0.052 Uiso calc R 1 1 . .
    C C25 0.25050(10) 0.64853(9) 0.26807(9) 0.0343(3) Uani d . 1 1 . .
    H H25A 0.2206 0.6455 0.3060 0.051 Uiso calc R 1 1 . .
    H H25B 0.2571 0.5909 0.2499 0.051 Uiso calc R 1 1 . .
    H H25C 0.2135 0.6831 0.2192 0.051 Uiso calc R 1 1 . .
    C C26 0.44046(8) 0.84259(7) 0.20598(8) 0.0241(2) Uani d . 1 1 . .
    H H26A 0.4949 0.8123 0.2076 0.029 Uiso calc R 1 1 . .
    H H26B 0.4598 0.9003 0.2295 0.029 Uiso calc R 1 1 . .
    C C27 0.37088(9) 0.85040(7) 0.11610(8) 0.0259(2) Uani d . 1 1 . .
    H H27A 0.3919 0.8933 0.0871 0.031 Uiso calc R 1 1 . .
    H H27B 0.3653 0.7950 0.0874 0.031 Uiso calc R 1 1 . .
    C C28 0.27154(9) 0.95937(7) 0.12110(8) 0.0266(2) Uani d . 1 1 . .
    C C29 0.17925(8) 0.97655(7) 0.11620(8) 0.0258(2) Uani d . 1 1 . .
    C C30 0.14390(9) 1.05744(7) 0.09358(8) 0.0270(2) Uani d . 1 1 . .
    H H30 0.1778 1.1002 0.0811 0.032 Uiso calc R 1 1 . .
    C C31 0.05758(9) 1.07557(7) 0.08930(8) 0.0261(2) Uani d . 1 1 . .
    C C32 0.00763(9) 1.01335(8) 0.10696(8) 0.0275(2) Uani d . 1 1 . .
    H H32 -0.0511 1.0259 0.1040 0.033 Uiso calc R 1 1 . .
    C C33 0.04495(9) 0.93180(8) 0.12925(9) 0.0292(3) Uani d . 1 1 . .
    C C34 0.13050(9) 0.91234(8) 0.13456(8) 0.0289(3) Uani d . 1 1 . .
    H H34 0.1555 0.8569 0.1502 0.035 Uiso calc R 1 1 . .
    C C35 -0.05544(9) 1.18186(8) 0.07035(9) 0.0312(3) Uani d . 1 1 . .
    H H35A -0.0516 1.1714 0.1270 0.037 Uiso calc R 1 1 . .
    H H35B -0.1071 1.1485 0.0297 0.037 Uiso calc R 1 1 . .
    C C36 -0.06892(9) 1.27525(8) 0.04970(8) 0.0289(3) Uani d . 1 1 . .
    C C37 -0.14460(10) 1.30486(9) -0.01773(9) 0.0365(3) Uani d . 1 1 . .
    H H37 -0.1888 1.2656 -0.0531 0.044 Uiso calc R 1 1 . .
    C C38 -0.15680(12) 1.39206(10) -0.03448(10) 0.0442(4) Uani d . 1 1 . .
    H H38 -0.2093 1.4118 -0.0810 0.053 Uiso calc R 1 1 . .
    C C39 -0.09368(13) 1.44910(10) 0.01558(12) 0.0481(4) Uani d . 1 1 . .
    H H39 -0.1026 1.5085 0.0044 0.058 Uiso calc R 1 1 . .
    C C40 -0.01739(14) 1.42040(10) 0.08203(13) 0.0566(5) Uani d . 1 1 . .
    H H40 0.0269 1.4600 0.1166 0.068 Uiso calc R 1 1 . .
    C C41 -0.00462(12) 1.33398(10) 0.09894(11) 0.0461(4) Uani d . 1 1 . .
    H H41 0.0488 1.3147 0.1448 0.055 Uiso calc R 1 1 . .
    C C42 0.02282(11) 0.78935(8) 0.16259(10) 0.0371(3) Uani d . 1 1 . .
    H H42A 0.0810 0.7882 0.2135 0.045 Uiso calc R 1 1 . .
    H H42B 0.0341 0.7665 0.1155 0.045 Uiso calc R 1 1 . .
    C C43 -0.04667(10) 0.73513(8) 0.17551(9) 0.0339(3) Uani d . 1 1 . .
    C C44 -0.11661(11) 0.76979(10) 0.19029(9) 0.0387(3) Uani d . 1 1 . .
    H H44 -0.1233 0.8300 0.1907 0.046 Uiso calc R 1 1 . .
    C C45 -0.17766(12) 0.71686(12) 0.20469(10) 0.0495(4) Uani d . 1 1 . .
    H H45 -0.2256 0.7410 0.2152 0.059 Uiso calc R 1 1 . .
    C C46 -0.16855(14) 0.62960(12) 0.20376(11) 0.0551(5) Uani d . 1 1 . .
    H H46 -0.2101 0.5936 0.2138 0.066 Uiso calc R 1 1 . .
    C C48 -0.03825(13) 0.64694(9) 0.17448(11) 0.0465(4) Uani d . 1 1 . .
    H H48 0.0097 0.6224 0.1642 0.056 Uiso calc R 1 1 . .
    C C47 -0.09962(15) 0.59470(11) 0.18843(11) 0.0578(5) Uani d . 1 1 . .
    H H47 -0.0938 0.5345 0.1873 0.069 Uiso calc R 1 1 . .
loop_
    _atom_site_aniso_label
    _atom_site_aniso_U_11
    _atom_site_aniso_U_22
    _atom_site_aniso_U_33
    _atom_site_aniso_U_12
    _atom_site_aniso_U_13
    _atom_site_aniso_U_23
    O1 0.0326(5) 0.0186(3) 0.0293(4) -0.0060(3) 0.0209(4) -0.0063(3)
    O2 0.0267(4) 0.0188(4) 0.0355(5) 0.0004(3) 0.0142(4) 0.0002(3)
    O3 0.0307(5) 0.0218(4) 0.0535(6) -0.0023(4) 0.0177(5) 0.0007(4)
    O4 0.0326(5) 0.0187(4) 0.0493(6) 0.0035(3) 0.0231(4) 0.0048(4)
    O5 0.0388(6) 0.0226(4) 0.0617(7) 0.0014(4) 0.0303(5) 0.0103(4)
    N1 0.1162(15) 0.0314(6) 0.0732(10) -0.0188(8) 0.0769(11) -0.0161(6)
    N2 0.0481(7) 0.0293(5) 0.0517(7) -0.0109(5) 0.0333(6) -0.0112(5)
    N3 0.0851(12) 0.0507(8) 0.0711(10) -0.0260(8) 0.0638(10) -0.0172(7)
    N4 0.0282(5) 0.0182(4) 0.0264(5) -0.0009(4) 0.0153(4) -0.0028(3)
    C1 0.0633(10) 0.0191(5) 0.0462(8) -0.0076(6) 0.0387(8) -0.0077(5)
    C2 0.0367(7) 0.0200(5) 0.0317(6) -0.0033(4) 0.0228(5) -0.0039(4)
    C3 0.0359(7) 0.0235(5) 0.0322(6) -0.0024(5) 0.0215(5) -0.0065(5)
    C4 0.0265(5) 0.0167(4) 0.0234(5) -0.0004(4) 0.0133(4) 0.0010(4)
    C5 0.0277(6) 0.0163(4) 0.0244(5) -0.0029(4) 0.0155(5) -0.0036(4)
    C6 0.0278(6) 0.0184(5) 0.0246(5) -0.0010(4) 0.0155(5) -0.0004(4)
    C7 0.0311(6) 0.0184(5) 0.0276(6) -0.0031(4) 0.0189(5) -0.0021(4)
    C8 0.0351(7) 0.0226(5) 0.0262(6) -0.0049(5) 0.0152(5) -0.0004(4)
    C9 0.0284(6) 0.0270(6) 0.0394(7) -0.0004(5) 0.0172(6) -0.0067(5)
    C10 0.0480(8) 0.0256(6) 0.0402(7) -0.0083(5) 0.0311(7) -0.0070(5)
    C11 0.0306(6) 0.0180(5) 0.0264(5) -0.0019(4) 0.0162(5) 0.0008(4)
    C12 0.0273(6) 0.0172(5) 0.0244(5) -0.0009(4) 0.0123(5) 0.0013(4)
    C13 0.0289(6) 0.0169(5) 0.0263(5) -0.0008(4) 0.0139(5) 0.0008(4)
    C14 0.0264(6) 0.0182(5) 0.0252(5) -0.0009(4) 0.0120(5) 0.0015(4)
    C15 0.0277(6) 0.0172(5) 0.0271(6) -0.0020(4) 0.0154(5) -0.0007(4)
    C16 0.0245(5) 0.0184(5) 0.0241(5) -0.0011(4) 0.0122(4) -0.0004(4)
    C17 0.0308(6) 0.0268(5) 0.0253(6) -0.0018(5) 0.0161(5) 0.0006(4)
    C18 0.0349(7) 0.0341(6) 0.0284(6) 0.0024(5) 0.0186(5) -0.0029(5)
    C19 0.0545(10) 0.0544(9) 0.0395(8) 0.0036(8) 0.0328(8) -0.0041(7)
    C20 0.0636(11) 0.0609(11) 0.0450(9) 0.0115(9) 0.0343(9) -0.0126(8)
    C21 0.0510(9) 0.0424(8) 0.0415(8) 0.0117(7) 0.0184(7) -0.0148(7)
    C22 0.0363(7) 0.0274(6) 0.0353(7) 0.0034(5) 0.0130(6) -0.0089(5)
    C23 0.0282(6) 0.0264(5) 0.0261(6) 0.0028(5) 0.0126(5) -0.0055(4)
    C24 0.0419(8) 0.0343(7) 0.0269(6) -0.0010(6) 0.0146(6) 0.0046(5)
    C25 0.0316(7) 0.0403(7) 0.0361(7) -0.0061(6) 0.0194(6) -0.0007(6)
    C26 0.0266(6) 0.0174(5) 0.0319(6) -0.0024(4) 0.0160(5) -0.0005(4)
    C27 0.0304(6) 0.0211(5) 0.0312(6) 0.0016(4) 0.0180(5) 0.0015(4)
    C28 0.0289(6) 0.0189(5) 0.0314(6) 0.0007(4) 0.0121(5) 0.0021(4)
    C29 0.0268(6) 0.0209(5) 0.0303(6) -0.0012(4) 0.0128(5) -0.0005(4)
    C30 0.0282(6) 0.0196(5) 0.0346(6) -0.0022(4) 0.0147(5) -0.0004(4)
    C31 0.0309(6) 0.0174(5) 0.0319(6) 0.0004(4) 0.0150(5) 0.0001(4)
    C32 0.0284(6) 0.0225(5) 0.0350(6) -0.0001(4) 0.0169(5) 0.0003(5)
    C33 0.0339(7) 0.0212(5) 0.0372(7) -0.0014(5) 0.0194(6) 0.0024(5)
    C34 0.0311(6) 0.0199(5) 0.0372(7) 0.0006(4) 0.0159(5) 0.0037(5)
    C35 0.0332(7) 0.0242(5) 0.0424(7) 0.0034(5) 0.0220(6) 0.0025(5)
    C36 0.0329(6) 0.0235(5) 0.0344(6) 0.0043(5) 0.0183(5) 0.0020(5)
    C37 0.0329(7) 0.0334(7) 0.0404(8) 0.0036(5) 0.0127(6) -0.0024(6)
    C38 0.0465(9) 0.0405(8) 0.0414(8) 0.0166(7) 0.0144(7) 0.0096(6)
    C39 0.0593(10) 0.0267(7) 0.0609(10) 0.0097(7) 0.0279(9) 0.0078(7)
    C40 0.0586(11) 0.0271(7) 0.0676(12) -0.0023(7) 0.0107(9) -0.0053(7)
    C41 0.0470(9) 0.0297(7) 0.0457(9) 0.0046(6) 0.0043(7) 0.0008(6)
    C42 0.0417(8) 0.0227(6) 0.0523(9) 0.0014(5) 0.0252(7) 0.0075(6)
    C43 0.0406(8) 0.0279(6) 0.0305(6) -0.0057(5) 0.0123(6) 0.0057(5)
    C44 0.0418(8) 0.0366(7) 0.0378(7) -0.0072(6) 0.0169(6) 0.0064(6)
    C45 0.0461(9) 0.0617(10) 0.0408(8) -0.0168(8) 0.0184(7) 0.0074(7)
    C46 0.0626(12) 0.0576(10) 0.0387(8) -0.0318(9) 0.0154(8) 0.0090(7)
    C48 0.0629(11) 0.0283(7) 0.0469(9) -0.0062(7) 0.0220(8) 0.0048(6)
    C47 0.0840(14) 0.0348(8) 0.0465(10) -0.0225(9) 0.0198(10) 0.0067(7)
_geom_special_details
;
All e.s.d.'s (except the e.s.d. in the dihedral angle between two l.s. planes)
are estimated using the full covariance matrix. The cell e.s.d.'s are taken
into account individually in the estimation of e.s.d.'s in distances, angles
and torsion angles; correlations between e.s.d.'s in cell parameters are only
used when they are defined by crystal symmetry. An approximate (isotropic)
treatment of cell e.s.d.'s is used for estimating e.s.d.'s involving l.s.
planes.
;
loop_
    _geom_bond_atom_site_label_1
    _geom_bond_atom_site_label_2
    _geom_bond_site_symmetry_2
    _geom_bond_distance
    _geom_bond_publ_flag
    O1 C6 . 1.3294(13) ?
    O1 C5 . 1.4772(13) ?
    O2 C28 . 1.3550(14) ?
    O2 C27 . 1.4387(15) ?
    O3 C28 . 1.2036(15) ?
    O4 C31 . 1.3686(14) ?
    O4 C35 . 1.4344(16) ?
    O5 C33 . 1.3694(15) ?
    O5 C42 . 1.4215(15) ?
    N1 C1 . 1.1433(18) ?
    N2 C3 . 1.1510(16) ?
    N3 C10 . 1.1446(18) ?
    N4 C16 . 1.3570(14) ?
    N4 C23 . 1.4119(15) ?
    N4 C26 . 1.4615(15) ?
    C1 C2 . 1.4170(17) ?
    C2 C6 . 1.3830(16) ?
    C2 C3 . 1.4187(17) ?
    C4 C11 . 1.3945(15) ?
    C4 C7 . 1.3947(15) ?
    C4 C5 . 1.5173(15) ?
    C5 C9 . 1.5170(17) ?
    C5 C8 . 1.5182(17) ?
    C6 C7 . 1.4190(15) ?
    C7 C10 . 1.4162(17) ?
    C8 H8A . 0.9800 ?
    C8 H8B . 0.9800 ?
    C8 H8C . 0.9800 ?
    C9 H9A . 0.9800 ?
    C9 H9B . 0.9800 ?
    C9 H9C . 0.9800 ?
    C11 C12 . 1.3854(16) ?
    C11 H11 . 0.9500 ?
    C12 C13 . 1.3959(15) ?
    C12 H12 . 0.9500 ?
    C13 C14 . 1.3801(16) ?
    C13 H13 . 0.9500 ?
    C14 C15 . 1.3969(15) ?
    C14 H14 . 0.9500 ?
    C15 C16 . 1.3826(15) ?
    C15 H15 . 0.9500 ?
    C16 C17 . 1.5328(16) ?
    C17 C18 . 1.5124(18) ?
    C17 C25 . 1.5367(19) ?
    C17 C24 . 1.5387(18) ?
    C18 C19 . 1.3845(19) ?
    C18 C23 . 1.3846(19) ?
    C19 C20 . 1.392(2) ?
    C19 H19 . 0.9500 ?
    C20 C21 . 1.376(3) ?
    C20 H20 . 0.9500 ?
    C21 C22 . 1.395(2) ?
    C21 H21 . 0.9500 ?
    C22 C23 . 1.3873(17) ?
    C22 H22 . 0.9500 ?
    C24 H24A . 0.9800 ?
    C24 H24B . 0.9800 ?
    C24 H24C . 0.9800 ?
    C25 H25A . 0.9800 ?
    C25 H25B . 0.9800 ?
    C25 H25C . 0.9800 ?
    C26 C27 . 1.5128(18) ?
    C26 H26A . 0.9900 ?
    C26 H26B . 0.9900 ?
    C27 H27A . 0.9900 ?
    C27 H27B . 0.9900 ?
    C28 C29 . 1.4845(18) ?
    C29 C30 . 1.3793(17) ?
    C29 C34 . 1.3994(17) ?
    C30 C31 . 1.3968(18) ?
    C30 H30 . 0.9500 ?
    C31 C32 . 1.3843(17) ?
    C32 C33 . 1.3979(17) ?
    C32 H32 . 0.9500 ?
    C33 C34 . 1.3823(18) ?
    C34 H34 . 0.9500 ?
    C35 C36 . 1.5025(17) ?
    C35 H35A . 0.9900 ?
    C35 H35B . 0.9900 ?
    C36 C37 . 1.378(2) ?
    C36 C41 . 1.386(2) ?
    C37 C38 . 1.395(2) ?
    C37 H37 . 0.9500 ?
    C38 C39 . 1.364(3) ?
    C38 H38 . 0.9500 ?
    C39 C40 . 1.370(3) ?
    C39 H39 . 0.9500 ?
    C40 C41 . 1.384(2) ?
    C40 H40 . 0.9500 ?
    C41 H41 . 0.9500 ?
    C42 C43 . 1.5027(19) ?
    C42 H42A . 0.9900 ?
    C42 H42B . 0.9900 ?
    C43 C44 . 1.377(2) ?
    C43 C48 . 1.391(2) ?
    C44 C45 . 1.394(2) ?
    C44 H44 . 0.9500 ?
    C45 C46 . 1.377(3) ?
    C45 H45 . 0.9500 ?
    C46 C47 . 1.369(3) ?
    C46 H46 . 0.9500 ?
    C48 C47 . 1.388(2) ?
    C48 H48 . 0.9500 ?
    C47 H47 . 0.9500 ?
loop_
    _geom_angle_atom_site_label_1
    _geom_angle_atom_site_label_2
    _geom_angle_atom_site_label_3
    _geom_angle_site_symmetry_1
    _geom_angle_site_symmetry_3
    _geom_angle
    _geom_angle_publ_flag
    C6 O1 C5 . . 110.42(8) ?
    C28 O2 C27 . . 116.33(9) ?
    C31 O4 C35 . . 117.11(10) ?
    C33 O5 C42 . . 116.65(11) ?
    C16 N4 C23 . . 111.27(10) ?
    C16 N4 C26 . . 125.20(9) ?
    C23 N4 C26 . . 123.17(9) ?
    N1 C1 C2 . . 176.93(18) ?
    C6 C2 C1 . . 121.67(11) ?
    C6 C2 C3 . . 121.70(11) ?
    C1 C2 C3 . . 116.52(11) ?
    N2 C3 C2 . . 176.49(13) ?
    C11 C4 C7 . . 125.42(10) ?
    C11 C4 C5 . . 127.58(10) ?
    C7 C4 C5 . . 106.97(9) ?
    O1 C5 C9 . . 106.09(9) ?
    O1 C5 C4 . . 102.95(8) ?
    C9 C5 C4 . . 113.33(10) ?
    O1 C5 C8 . . 105.78(9) ?
    C9 C5 C8 . . 113.60(10) ?
    C4 C5 C8 . . 113.84(10) ?
    O1 C6 C2 . . 118.73(10) ?
    O1 C6 C7 . . 110.45(9) ?
    C2 C6 C7 . . 130.82(11) ?
    C4 C7 C10 . . 124.33(11) ?
    C4 C7 C6 . . 109.18(10) ?
    C10 C7 C6 . . 126.50(11) ?
    C5 C8 H8A . . 109.5 ?
    C5 C8 H8B . . 109.5 ?
    H8A C8 H8B . . 109.5 ?
    C5 C8 H8C . . 109.5 ?
    H8A C8 H8C . . 109.5 ?
    H8B C8 H8C . . 109.5 ?
    C5 C9 H9A . . 109.5 ?
    C5 C9 H9B . . 109.5 ?
    H9A C9 H9B . . 109.5 ?
    C5 C9 H9C . . 109.5 ?
    H9A C9 H9C . . 109.5 ?
    H9B C9 H9C . . 109.5 ?
    N3 C10 C7 . . 177.74(15) ?
    C12 C11 C4 . . 125.74(11) ?
    C12 C11 H11 . . 117.1 ?
    C4 C11 H11 . . 117.1 ?
    C11 C12 C13 . . 124.47(11) ?
    C11 C12 H12 . . 117.8 ?
    C13 C12 H12 . . 117.8 ?
    C14 C13 C12 . . 121.48(11) ?
    C14 C13 H13 . . 119.3 ?
    C12 C13 H13 . . 119.3 ?
    C13 C14 C15 . . 123.46(11) ?
    C13 C14 H14 . . 118.3 ?
    C15 C14 H14 . . 118.3 ?
    C16 C15 C14 . . 125.44(11) ?
    C16 C15 H15 . . 117.3 ?
    C14 C15 H15 . . 117.3 ?
    N4 C16 C15 . . 121.99(10) ?
    N4 C16 C17 . . 108.97(9) ?
    C15 C16 C17 . . 129.03(10) ?
    C18 C17 C16 . . 101.06(9) ?
    C18 C17 C25 . . 110.12(11) ?
    C16 C17 C25 . . 112.71(10) ?
    C18 C17 C24 . . 110.74(11) ?
    C16 C17 C24 . . 110.46(11) ?
    C25 C17 C24 . . 111.32(11) ?
    C19 C18 C23 . . 119.80(13) ?
    C19 C18 C17 . . 130.34(13) ?
    C23 C18 C17 . . 109.85(10) ?
    C18 C19 C20 . . 118.48(15) ?
    C18 C19 H19 . . 120.8 ?
    C20 C19 H19 . . 120.8 ?
    C21 C20 C19 . . 120.91(14) ?
    C21 C20 H20 . . 119.5 ?
    C19 C20 H20 . . 119.5 ?
    C20 C21 C22 . . 121.59(14) ?
    C20 C21 H21 . . 119.2 ?
    C22 C21 H21 . . 119.2 ?
    C23 C22 C21 . . 116.54(14) ?
    C23 C22 H22 . . 121.7 ?
    C21 C22 H22 . . 121.7 ?
    C18 C23 C22 . . 122.67(12) ?
    C18 C23 N4 . . 108.78(10) ?
    C22 C23 N4 . . 128.55(12) ?
    C17 C24 H24A . . 109.5 ?
    C17 C24 H24B . . 109.5 ?
    H24A C24 H24B . . 109.5 ?
    C17 C24 H24C . . 109.5 ?
    H24A C24 H24C . . 109.5 ?
    H24B C24 H24C . . 109.5 ?
    C17 C25 H25A . . 109.5 ?
    C17 C25 H25B . . 109.5 ?
    H25A C25 H25B . . 109.5 ?
    C17 C25 H25C . . 109.5 ?
    H25A C25 H25C . . 109.5 ?
    H25B C25 H25C . . 109.5 ?
    N4 C26 C27 . . 112.24(10) ?
    N4 C26 H26A . . 109.2 ?
    C27 C26 H26A . . 109.2 ?
    N4 C26 H26B . . 109.2 ?
    C27 C26 H26B . . 109.2 ?
    H26A C26 H26B . . 107.9 ?
    O2 C27 C26 . . 111.36(10) ?
    O2 C27 H27A . . 109.4 ?
    C26 C27 H27A . . 109.4 ?
    O2 C27 H27B . . 109.4 ?
    C26 C27 H27B . . 109.4 ?
    H27A C27 H27B . . 108.0 ?
    O3 C28 O2 . . 123.14(12) ?
    O3 C28 C29 . . 125.68(11) ?
    O2 C28 C29 . . 111.18(10) ?
    C30 C29 C34 . . 121.53(12) ?
    C30 C29 C28 . . 117.90(11) ?
    C34 C29 C28 . . 120.57(11) ?
    C29 C30 C31 . . 119.08(11) ?
    C29 C30 H30 . . 120.5 ?
    C31 C30 H30 . . 120.5 ?
    O4 C31 C32 . . 124.20(11) ?
    O4 C31 C30 . . 115.07(10) ?
    C32 C31 C30 . . 120.73(11) ?
    C31 C32 C33 . . 118.94(12) ?
    C31 C32 H32 . . 120.5 ?
    C33 C32 H32 . . 120.5 ?
    O5 C33 C34 . . 123.86(11) ?
    O5 C33 C32 . . 114.65(11) ?
    C34 C33 C32 . . 121.49(11) ?
    C33 C34 C29 . . 118.22(11) ?
    C33 C34 H34 . . 120.9 ?
    C29 C34 H34 . . 120.9 ?
    O4 C35 C36 . . 107.01(10) ?
    O4 C35 H35A . . 110.3 ?
    C36 C35 H35A . . 110.3 ?
    O4 C35 H35B . . 110.3 ?
    C36 C35 H35B . . 110.3 ?
    H35A C35 H35B . . 108.6 ?
    C37 C36 C41 . . 118.36(13) ?
    C37 C36 C35 . . 121.51(13) ?
    C41 C36 C35 . . 120.13(13) ?
    C36 C37 C38 . . 120.50(14) ?
    C36 C37 H37 . . 119.8 ?
    C38 C37 H37 . . 119.8 ?
    C39 C38 C37 . . 120.35(15) ?
    C39 C38 H38 . . 119.8 ?
    C37 C38 H38 . . 119.8 ?
    C38 C39 C40 . . 119.74(14) ?
    C38 C39 H39 . . 120.1 ?
    C40 C39 H39 . . 120.1 ?
    C39 C40 C41 . . 120.29(16) ?
    C39 C40 H40 . . 119.9 ?
    C41 C40 H40 . . 119.9 ?
    C40 C41 C36 . . 120.74(15) ?
    C40 C41 H41 . . 119.6 ?
    C36 C41 H41 . . 119.6 ?
    O5 C42 C43 . . 109.42(12) ?
    O5 C42 H42A . . 109.8 ?
    C43 C42 H42A . . 109.8 ?
    O5 C42 H42B . . 109.8 ?
    C43 C42 H42B . . 109.8 ?
    H42A C42 H42B . . 108.2 ?
    C44 C43 C48 . . 119.21(14) ?
    C44 C43 C42 . . 122.29(13) ?
    C48 C43 C42 . . 118.48(14) ?
    C43 C44 C45 . . 120.21(15) ?
    C43 C44 H44 . . 119.9 ?
    C45 C44 H44 . . 119.9 ?
    C46 C45 C44 . . 120.10(18) ?
    C46 C45 H45 . . 119.9 ?
    C44 C45 H45 . . 119.9 ?
    C47 C46 C45 . . 120.00(16) ?
    C47 C46 H46 . . 120.0 ?
    C45 C46 H46 . . 120.0 ?
    C47 C48 C43 . . 120.21(18) ?
    C47 C48 H48 . . 119.9 ?
    C43 C48 H48 . . 119.9 ?
    C46 C47 C48 . . 120.27(17) ?
    C46 C47 H47 . . 119.9 ?
    C48 C47 H47 . . 119.9 ?
loop_
    _geom_torsion_atom_site_label_1
    _geom_torsion_atom_site_label_2
    _geom_torsion_atom_site_label_3
    _geom_torsion_atom_site_label_4
    _geom_torsion_site_symmetry_1
    _geom_torsion_site_symmetry_2
    _geom_torsion_site_symmetry_3
    _geom_torsion_site_symmetry_4
    _geom_torsion
    _geom_torsion_publ_flag
    C6 O1 C5 C9 . . . . 120.87(11) ?
    C6 O1 C5 C4 . . . . 1.58(12) ?
    C6 O1 C5 C8 . . . . -118.16(10) ?
    C11 C4 C5 O1 . . . . 177.18(11) ?
    C7 C4 C5 O1 . . . . -1.19(12) ?
    C11 C4 C5 C9 . . . . 63.04(16) ?
    C7 C4 C5 C9 . . . . -115.32(11) ?
    C11 C4 C5 C8 . . . . -68.82(15) ?
    C7 C4 C5 C8 . . . . 112.81(11) ?
    C5 O1 C6 C2 . . . . 178.65(11) ?
    C5 O1 C6 C7 . . . . -1.38(13) ?
    C1 C2 C6 O1 . . . . 173.19(13) ?
    C3 C2 C6 O1 . . . . -2.79(19) ?
    C1 C2 C6 C7 . . . . -6.8(2) ?
    C3 C2 C6 C7 . . . . 177.25(13) ?
    C11 C4 C7 C10 . . . . 1.9(2) ?
    C5 C4 C7 C10 . . . . -179.64(13) ?
    C11 C4 C7 C6 . . . . -177.95(12) ?
    C5 C4 C7 C6 . . . . 0.46(14) ?
    O1 C6 C7 C4 . . . . 0.56(14) ?
    C2 C6 C7 C4 . . . . -179.47(13) ?
    O1 C6 C7 C10 . . . . -179.33(13) ?
    C2 C6 C7 C10 . . . . 0.6(2) ?
    C7 C4 C11 C12 . . . . -179.67(12) ?
    C5 C4 C11 C12 . . . . 2.2(2) ?
    C4 C11 C12 C13 . . . . -174.28(12) ?
    C11 C12 C13 C14 . . . . 177.11(12) ?
    C12 C13 C14 C15 . . . . -171.91(12) ?
    C13 C14 C15 C16 . . . . 173.53(12) ?
    C23 N4 C16 C15 . . . . 177.74(11) .
    C26 N4 C16 C15 . . . . 4.45(18) ?
    C23 N4 C16 C17 . . . . -2.48(14) ?
    C26 N4 C16 C17 . . . . -175.77(11) ?
    C14 C15 C16 N4 . . . . -175.51(12) ?
    C14 C15 C16 C17 . . . . 4.8(2) ?
    N4 C16 C17 C18 . . . . 2.10(13) ?
    C15 C16 C17 C18 . . . . -178.15(12) ?
    N4 C16 C17 C25 . . . . 119.60(12) ?
    C15 C16 C17 C25 . . . . -60.65(17) ?
    N4 C16 C17 C24 . . . . -115.17(11) ?
    C15 C16 C17 C24 . . . . 64.58(16) ?
    C16 C17 C18 C19 . . . . 177.87(16) ?
    C25 C17 C18 C19 . . . . 58.5(2) ?
    C24 C17 C18 C19 . . . . -65.1(2) ?
    C16 C17 C18 C23 . . . . -1.03(14) ?
    C25 C17 C18 C23 . . . . -120.40(12) ?
    C24 C17 C18 C23 . . . . 116.04(12) ?
    C23 C18 C19 C20 . . . . -0.9(2) ?
    C17 C18 C19 C20 . . . . -179.73(16) ?
    C18 C19 C20 C21 . . . . 0.6(3) ?
    C19 C20 C21 C22 . . . . 0.2(3) ?
    C20 C21 C22 C23 . . . . -0.6(2) ?
    C19 C18 C23 C22 . . . . 0.5(2) ?
    C17 C18 C23 C22 . . . . 179.55(12) ?
    C19 C18 C23 N4 . . . . -179.36(13) ?
    C17 C18 C23 N4 . . . . -0.33(15) ?
    C21 C22 C23 C18 . . . . 0.3(2) ?
    C21 C22 C23 N4 . . . . -179.88(13) ?
    C16 N4 C23 C18 . . . . 1.80(14) ?
    C26 N4 C23 C18 . . . . 175.25(11) ?
    C16 N4 C23 C22 . . . . -178.07(13) ?
    C26 N4 C23 C22 . . . . -4.6(2) ?
    C16 N4 C26 C27 . . . . 72.97(14) ?
    C23 N4 C26 C27 . . . . -99.56(13) ?
    C28 O2 C27 C26 . . . . 80.57(12) ?
    N4 C26 C27 O2 . . . . 45.16(12) ?
    C27 O2 C28 O3 . . . . 0.31(18) ?
    C27 O2 C28 C29 . . . . -178.92(10) ?
    O3 C28 C29 C30 . . . . 24.9(2) ?
    O2 C28 C29 C30 . . . . -155.89(11) ?
    O3 C28 C29 C34 . . . . -154.74(14) ?
    O2 C28 C29 C34 . . . . 24.47(17) ?
    C34 C29 C30 C31 . . . . 0.28(19) ?
    C28 C29 C30 C31 . . . . -179.36(11) ?
    C35 O4 C31 C32 . . . . 7.28(18) ?
    C35 O4 C31 C30 . . . . -173.09(11) ?
    C29 C30 C31 O4 . . . . 179.96(11) ?
    C29 C30 C31 C32 . . . . -0.39(19) ?
    O4 C31 C32 C33 . . . . 179.65(12) ?
    C30 C31 C32 C33 . . . . 0.03(19) ?
    C42 O5 C33 C34 . . . . -3.8(2) ?
    C42 O5 C33 C32 . . . . 176.13(12) ?
    C31 C32 C33 O5 . . . . -179.50(12) ?
    C31 C32 C33 C34 . . . . 0.5(2) ?
    O5 C33 C34 C29 . . . . 179.39(12) ?
    C32 C33 C34 C29 . . . . -0.6(2) ?
    C30 C29 C34 C33 . . . . 0.2(2) ?
    C28 C29 C34 C33 . . . . 179.82(12) ?
    C31 O4 C35 C36 . . . . 175.24(11) ?
    O4 C35 C36 C37 . . . . 119.95(14) ?
    O4 C35 C36 C41 . . . . -60.16(17) ?
    C41 C36 C37 C38 . . . . -1.5(2) ?
    C35 C36 C37 C38 . . . . 178.39(14) ?
    C36 C37 C38 C39 . . . . 0.3(2) ?
    C37 C38 C39 C40 . . . . 0.8(3) ?
    C38 C39 C40 C41 . . . . -0.6(3) ?
    C39 C40 C41 C36 . . . . -0.7(3) ?
    C37 C36 C41 C40 . . . . 1.7(3) ?
    C35 C36 C41 C40 . . . . -178.20(17) ?
    C33 O5 C42 C43 . . . . -178.33(12) ?
    O5 C42 C43 C44 . . . . -16.2(2) ?
    O5 C42 C43 C48 . . . . 165.43(14) ?
    C48 C43 C44 C45 . . . . 0.5(2) ?
    C42 C43 C44 C45 . . . . -177.84(14) ?
    C43 C44 C45 C46 . . . . -0.3(2) ?
    C44 C45 C46 C47 . . . . -0.2(3) ?
    C44 C43 C48 C47 . . . . -0.2(2) ?
    C42 C43 C48 C47 . . . . 178.25(15) ?
    C45 C46 C47 C48 . . . . 0.5(3) ?
    C43 C48 C47 C46 . . . . -0.4(3) ?
loop_
    _geom_hbond_atom_site_label_D
    _geom_hbond_atom_site_label_H
    _geom_hbond_atom_site_label_A
    _geom_hbond_site_symmetry_A
    _geom_hbond_distance_DH
    _geom_hbond_distance_HA
    _geom_hbond_distance_DA
    _geom_hbond_angle_DHA
    _geom_hbond_publ_flag
    C15 H15 N3 3_665 0.95 2.48 3.404(2) 165 y
    C30 H30 O1 1_565 0.95 2.50 3.4136(17) 162 y
    C32 H32 N2 3_565 0.95 2.54 3.475(2) 167 y
    C9 H9A Cg1 3_565 0.98 2.89 3.8454(16) 166 y
_iucr_refine_instructions_details
;
TITL HBST in P2(1)/c  Nov-11,2008  (final labels)
CELL 0.71073  16.1925  15.6802  17.6529  90.000 115.038  90.000
ZERR    4.00   0.0005   0.0005   0.0006   0.000   0.002   0.000
LATT  1
SYMM -X, 0.5+Y, 0.5-Z
SFAC C H N O
UNIT 192 168 16 20
rem OMIT        4.00    180.00
ACTA
CONF
HTAB
L.S. 6
BOND  $H
FMAP 2
PLAN 20
OMIT -1 1 1
omit 0 1 1
omit 1 1 0
omit 1 0 0
omit -1 1 2
omit 0 0 2
omit 0 1 2
temp -153
WGHT    0.077800    0.716300
FVAR       0.08086
O1    4    0.274884    0.174536    0.023082    11.00000    0.03263    0.01862 =
         0.02925   -0.00630    0.02091   -0.00602
O2    4    0.283169    0.875221    0.111069    11.00000    0.02670    0.01877 =
         0.03549    0.00023    0.01416    0.00037
O3    4    0.330043    1.011846    0.133260    11.00000    0.03073    0.02184 =
         0.05349    0.00071    0.01772   -0.00228
O4    4    0.028011    1.157350    0.066419    11.00000    0.03255    0.01871 =
         0.04929    0.00485    0.02311    0.00351
O5    4   -0.009793    0.874521    0.144871    11.00000    0.03880    0.02261 =
         0.06174    0.01029    0.03025    0.00143
N1    3    0.369618    0.097119   -0.188151    11.00000    0.11620    0.03142 =
         0.07325   -0.01613    0.07691   -0.01880
N2    3    0.219806   -0.031461   -0.071117    11.00000    0.04812    0.02931 =
         0.05173   -0.01116    0.03329   -0.01088
N3    3    0.463045    0.292906   -0.096152    11.00000    0.08515    0.05072 =
         0.07113   -0.01724    0.06378   -0.02604
N4    3    0.404652    0.796599    0.257654    11.00000    0.02816    0.01819 =
         0.02637   -0.00276    0.01531   -0.00094
C1    1    0.344241    0.100716   -0.136850    11.00000    0.06331    0.01907 =
         0.04620   -0.00766    0.03870   -0.00762
C2    1    0.308700    0.102500   -0.076026    11.00000    0.03666    0.02003 =
         0.03169   -0.00394    0.02282   -0.00329
C3    1    0.258615    0.029760   -0.071976    11.00000    0.03586    0.02353 =
         0.03218   -0.00651    0.02147   -0.00237
C4    1    0.355146    0.302729    0.040150    11.00000    0.02649    0.01675 =
         0.02338    0.00096    0.01335   -0.00044
C5    1    0.294685    0.254562    0.071745    11.00000    0.02773    0.01629 =
         0.02444   -0.00359    0.01548   -0.00290
C6    1    0.317637    0.173536   -0.026714    11.00000    0.02783    0.01841 =
         0.02457   -0.00037    0.01547   -0.00095
C7    1    0.366774    0.250508   -0.018562    11.00000    0.03110    0.01836 =
         0.02757   -0.00211    0.01892   -0.00315
C8    1    0.342731    0.228132    0.162858    11.00000    0.03513    0.02258 =
         0.02624   -0.00037    0.01520   -0.00488
AFIX 137
H8A   2    0.304751    0.187133    0.175671    11.00000   -1.50000
H8B   2    0.353093    0.278505    0.198594    11.00000   -1.50000
H8C   2    0.401363    0.201697    0.173123    11.00000   -1.50000
AFIX   0
C9    1    0.203305    0.297285    0.049577    11.00000    0.02837    0.02697 =
         0.03945   -0.00665    0.01716   -0.00038
AFIX 137
H9A   2    0.176230    0.313024   -0.009721    11.00000   -1.50000
H9B   2    0.212033    0.348650    0.083750    11.00000   -1.50000
H9C   2    0.162620    0.257783    0.060380    11.00000   -1.50000
AFIX   0
C10   1    0.419585    0.272600   -0.062285    11.00000    0.04803    0.02559 =
         0.04017   -0.00701    0.03109   -0.00827
C11   1    0.391105    0.384497    0.062612    11.00000    0.03059    0.01801 =
         0.02642    0.00082    0.01624   -0.00191
AFIX  43
H11   2    0.426163    0.406431    0.035385    11.00000   -1.20000
AFIX   0
C12   1    0.380204    0.436558    0.121139    11.00000    0.02735    0.01721 =
         0.02438    0.00132    0.01226   -0.00089
AFIX  43
H12   2    0.350141    0.413311    0.152428    11.00000   -1.20000
AFIX   0
C13   1    0.410375    0.520838    0.137275    11.00000    0.02893    0.01689 =
         0.02633    0.00081    0.01394   -0.00080
AFIX  43
H13   2    0.443094    0.544613    0.108615    11.00000   -1.20000
AFIX   0
C14   1    0.393743    0.570405    0.193927    11.00000    0.02642    0.01819 =
         0.02524    0.00153    0.01200   -0.00085
AFIX  43
H14   2    0.368104    0.543796    0.227372    11.00000   -1.20000
AFIX   0
C15   1    0.412623    0.657638    0.204683    11.00000    0.02768    0.01718 =
         0.02706   -0.00072    0.01543   -0.00201
AFIX  43
H15   2    0.444073    0.682117    0.175177    11.00000   -1.20000
AFIX   0
C16   1    0.389349    0.711317    0.254695    11.00000    0.02450    0.01844 =
         0.02414   -0.00044    0.01217   -0.00110
C17   1    0.345096    0.689398    0.313723    11.00000    0.03081    0.02685 =
         0.02534    0.00061    0.01613   -0.00184
C18   1    0.336335    0.777000    0.345420    11.00000    0.03486    0.03412 =
         0.02845   -0.00294    0.01862    0.00242
C19   1    0.298888    0.801847    0.399408    11.00000    0.05446    0.05436 =
         0.03948   -0.00414    0.03282    0.00359
AFIX  43
H19   2    0.273438    0.760947    0.423127    11.00000   -1.20000
AFIX   0
C20   1    0.299387    0.888114    0.418132    11.00000    0.06364    0.06094 =
         0.04499   -0.01263    0.03427    0.01153
AFIX  43
H20   2    0.274455    0.906178    0.455457    11.00000   -1.20000
AFIX   0
C21   1    0.335494    0.947608    0.383331    11.00000    0.05098    0.04238 =
         0.04145   -0.01475    0.01843    0.01169
AFIX  43
H21   2    0.335185    1.006068    0.397338    11.00000   -1.20000
AFIX   0
C22   1    0.372534    0.924158    0.327988    11.00000    0.03629    0.02739 =
         0.03530   -0.00895    0.01299    0.00336
AFIX  43
H22   2    0.396941    0.965187    0.303456    11.00000   -1.20000
AFIX   0
C23   1    0.371883    0.837807    0.310624    11.00000    0.02822    0.02641 =
         0.02607   -0.00546    0.01261    0.00278
C24   1    0.408855    0.632637    0.385888    11.00000    0.04185    0.03433 =
         0.02691    0.00464    0.01460   -0.00100
AFIX 137
H24A  2    0.468110    0.660798    0.414474    11.00000   -1.50000
H24B  2    0.417076    0.577674    0.363550    11.00000   -1.50000
H24C  2    0.381988    0.623289    0.425602    11.00000   -1.50000
AFIX   0
C25   1    0.250501    0.648530    0.268074    11.00000    0.03164    0.04031 =
         0.03606   -0.00070    0.01941   -0.00611
AFIX 137
H25A  2    0.220551    0.645541    0.305999    11.00000   -1.50000
H25B  2    0.257129    0.590875    0.249938    11.00000   -1.50000
H25C  2    0.213497    0.683112    0.219175    11.00000   -1.50000
AFIX   0
C26   1    0.440457    0.842591    0.205980    11.00000    0.02658    0.01743 =
         0.03191   -0.00055    0.01600   -0.00243
AFIX  23
H26A  2    0.494858    0.812335    0.207636    11.00000   -1.20000
H26B  2    0.459750    0.900349    0.229472    11.00000   -1.20000
AFIX   0
C27   1    0.370882    0.850403    0.116104    11.00000    0.03038    0.02110 =
         0.03122    0.00151    0.01801    0.00159
AFIX  23
H27A  2    0.391934    0.893327    0.087056    11.00000   -1.20000
H27B  2    0.365292    0.795003    0.087438    11.00000   -1.20000
AFIX   0
C28   1    0.271537    0.959367    0.121099    11.00000    0.02893    0.01887 =
         0.03144    0.00209    0.01209    0.00070
C29   1    0.179251    0.976547    0.116199    11.00000    0.02684    0.02091 =
         0.03029   -0.00050    0.01282   -0.00120
C30   1    0.143900    1.057436    0.093577    11.00000    0.02815    0.01963 =
         0.03463   -0.00045    0.01471   -0.00216
AFIX  43
H30   2    0.177791    1.100224    0.081078    11.00000   -1.20000
AFIX   0
C31   1    0.057577    1.075569    0.089301    11.00000    0.03089    0.01738 =
         0.03190    0.00007    0.01499    0.00044
C32   1    0.007632    1.013350    0.106956    11.00000    0.02845    0.02251 =
         0.03504    0.00026    0.01688   -0.00010
AFIX  43
H32   2   -0.051074    1.025875    0.103965    11.00000   -1.20000
AFIX   0
C33   1    0.044954    0.931796    0.129255    11.00000    0.03387    0.02118 =
         0.03716    0.00244    0.01941   -0.00143
C34   1    0.130497    0.912340    0.134560    11.00000    0.03109    0.01993 =
         0.03719    0.00366    0.01593    0.00057
AFIX  43
H34   2    0.155522    0.856867    0.150250    11.00000   -1.20000
AFIX   0
C35   1   -0.055437    1.181856    0.070347    11.00000    0.03321    0.02417 =
         0.04243    0.00253    0.02197    0.00342
AFIX  23
H35A  2   -0.051603    1.171394    0.127049    11.00000   -1.20000
H35B  2   -0.107082    1.148517    0.029658    11.00000   -1.20000
AFIX   0
C36   1   -0.068923    1.275248    0.049700    11.00000    0.03292    0.02353 =
         0.03440    0.00200    0.01830    0.00426
C37   1   -0.144598    1.304856   -0.017735    11.00000    0.03289    0.03337 =
         0.04037   -0.00244    0.01270    0.00358
AFIX  43
H37   2   -0.188789    1.265592   -0.053083    11.00000   -1.20000
AFIX   0
C38   1   -0.156796    1.392059   -0.034480    11.00000    0.04654    0.04051 =
         0.04136    0.00956    0.01443    0.01664
AFIX  43
H38   2   -0.209330    1.411816   -0.080989    11.00000   -1.20000
AFIX   0
C39   1   -0.093680    1.449098    0.015583    11.00000    0.05925    0.02666 =
         0.06090    0.00778    0.02786    0.00967
AFIX  43
H39   2   -0.102579    1.508480    0.004429    11.00000   -1.20000
AFIX   0
C40   1   -0.017387    1.420398    0.082029    11.00000    0.05863    0.02706 =
         0.06763   -0.00531    0.01067   -0.00228
AFIX  43
H40   2    0.026931    1.459988    0.116636    11.00000   -1.20000
AFIX   0
C41   1   -0.004619    1.333982    0.098938    11.00000    0.04703    0.02968 =
         0.04566    0.00077    0.00428    0.00461
AFIX  43
H41   2    0.048811    1.314702    0.144800    11.00000   -1.20000
AFIX   0
C42   1    0.022824    0.789348    0.162586    11.00000    0.04174    0.02275 =
         0.05228    0.00748    0.02525    0.00137
AFIX  23
H42A  2    0.081044    0.788244    0.213526    11.00000   -1.20000
H42B  2    0.034095    0.766508    0.115524    11.00000   -1.20000
AFIX   0
C43   1   -0.046666    0.735135    0.175510    11.00000    0.04063    0.02790 =
         0.03045    0.00574    0.01230   -0.00566
C44   1   -0.116607    0.769791    0.190289    11.00000    0.04182    0.03662 =
         0.03781    0.00644    0.01693   -0.00724
AFIX  43
H44   2   -0.123278    0.829961    0.190672    11.00000   -1.20000
AFIX   0
C45   1   -0.177661    0.716860    0.204693    11.00000    0.04610    0.06174 =
         0.04079    0.00735    0.01843   -0.01681
AFIX  43
H45   2   -0.225621    0.741028    0.215169    11.00000   -1.20000
AFIX   0
C46   1   -0.168552    0.629601    0.203758    11.00000    0.06259    0.05762 =
         0.03872    0.00899    0.01535   -0.03179
AFIX  43
H46   2   -0.210100    0.593620    0.213750    11.00000   -1.20000
AFIX   0
C48   1   -0.038252    0.646936    0.174475    11.00000    0.06293    0.02829 =
         0.04692    0.00483    0.02197   -0.00622
AFIX  43
H48   2    0.009653    0.622358    0.164186    11.00000   -1.20000
AFIX   0
C47   1   -0.099621    0.594702    0.188427    11.00000    0.08404    0.03481 =
         0.04655    0.00671    0.01977   -0.02253
AFIX  43
H47   2   -0.093771    0.534482    0.187334    11.00000   -1.20000
HKLF 4
REM  HBST in P2(1)/c  Nov-11,2008  (final labels)
REM R1 =  0.0540 for   9621 Fo > 4sig(Fo)  and  0.0916 for all  14582 data
REM    518 parameters refined using      0 restraints
END
WGHT      0.0778      0.7193
REM Highest difference peak  0.481,  deepest hole -0.254,  1-sigma level  0.052
Q1    1   0.3133  0.1329 -0.0506  11.00000  0.05    0.48
Q2    1   0.3257  0.2833  0.0607  11.00000  0.05    0.48
Q3    1   0.1578  1.0139  0.1088  11.00000  0.05    0.43
Q4    1   0.3937  0.4804  0.1190  11.00000  0.05    0.42
Q5    1   0.3864  0.4131  0.0906  11.00000  0.05    0.41
Q6    1   0.3284  0.7853  0.3813  11.00000  0.05    0.41
Q7    1   0.2304  0.9677  0.1290  11.00000  0.05    0.41
Q8    1   0.1561  0.9467  0.1313  11.00000  0.05    0.39
Q9    1   0.4087  0.5472  0.1703  11.00000  0.05    0.39
Q10   1   0.4173  0.6875  0.2412  11.00000  0.05    0.39
Q11   1   0.3700  0.8804  0.3179  11.00000  0.05    0.39
Q12   1   0.3713  0.7013  0.2887  11.00000  0.05    0.38
Q13   1   0.3766  0.2751  0.0198  11.00000  0.05    0.37
Q14   1   0.3136  0.1060 -0.1109  11.00000  0.05    0.37
Q15   1   0.0367  1.0392  0.1011  11.00000  0.05    0.37
Q16   1  -0.0152  0.7630  0.1681  11.00000  0.05    0.37
Q17   1   0.3570  0.2069 -0.0177  11.00000  0.05    0.37
Q18   1   0.3679  0.3467  0.0538  11.00000  0.05    0.35
Q19   1  -0.0616  1.2308  0.0671  11.00000  0.05    0.35
Q20   1   0.3941  0.8168  0.2865  11.00000  0.05    0.35
;
