# Supplementary material for: 2-{2-[5-(4-Cyano-5-di­cyano­methyl­idene-2,2-dimethyl-2,5-di­hydro­furan-3-yl)penta-2,4-dienyl­idene]-3,3-dimethyl-2,3-di­hydro-1H-indol-1-yl}ethyl 3,5-bis­(benz­yloxy)benzoate
Source: Acta Crystallogr Sect E Struct Rep Online. 2013 Dec 11;70(Pt 1):o29–30. doi: 10.1107/S1600536813032868 (PMC3914075; doi:10.1107/S1600536813032868)
Supplement: Supplementary file 2 [file e-70-00o29-Isup2.hkl]

#
# h,k,l, Fc-squared, Fo-squared, sigma(Fo-squared) and status flag
#
data_I
_shelx_title ' HBST in P2(1)/c  Nov-11,2008  (final labels)'
_shelx_refln_list_code          4
_shelx_F_calc_maximum      378.08
_exptl_crystal_F_000      1592.00
_reflns_d_resolution_high  0.6575
 
loop_
 _symmetry_equiv_pos_as_xyz
 'x, y, z'
 '-x, y+1/2, -z+1/2'
 '-x, -y, -z'
 'x, -y-1/2, z-1/2'
 
_cell_length_a    16.1925
_cell_length_b    15.6802
_cell_length_c    17.6529
_cell_angle_alpha  90.000
_cell_angle_beta  115.038
_cell_angle_gamma  90.000
 
_shelx_F_squared_multiplier     1.000
 
loop_
 _refln_index_h
 _refln_index_k
 _refln_index_l
 _refln_F_squared_calc
 _refln_F_squared_meas
 _refln_F_squared_sigma
 _refln_observed_status
   2   0   0      173.79      242.58      5.70 o
   3   0   0   142943.28   148095.45   2031.35 o
   4   0   0    19048.76    22103.91    309.47 o
   5   0   0    16887.24    18205.55    204.77 o
   6   0   0     2934.34     2928.17     40.21 o
   7   0   0     2145.58     1989.05     28.97 o
   8   0   0      720.35      715.94     12.78 o
   9   0   0     2314.35     2579.88     40.85 o
  10   0   0        7.21        9.82      5.68 o
  11   0   0        4.07        1.60      5.52 o
  12   0   0       60.05       78.06      8.44 o
  13   0   0       74.13       45.49      7.02 o
  14   0   0       11.29       -0.77      6.17 o
  15   0   0      328.85      300.51     18.65 o
  16   0   0       20.85       39.88     12.15 o
  17   0   0        8.18        5.35     16.22 o
  18   0   0       73.71       55.57     19.11 o
  19   0   0        0.69       32.08     19.98 o
  20   0   0        9.53       32.98     19.98 o
  21   0   0       10.62       33.61     21.07 o
   2   1   0     3679.97     3303.26     43.24 o
   3   1   0     3179.17     3470.01     28.64 o
   4   1   0      531.57      554.53      7.62 o
   5   1   0      748.99      814.04      8.09 o
   6   1   0        0.01        6.40      2.18 o
   7   1   0     4591.65     4932.86     52.30 o
   8   1   0     1007.72      986.45     12.36 o
   9   1   0      125.77      139.09      4.56 o
  10   1   0       31.10       35.83      4.33 o
  11   1   0      317.88      302.65      7.45 o
  12   1   0      894.35      864.57     13.48 o
  13   1   0        0.00        0.32      4.29 o
  14   1   0        0.57       -4.26      4.26 o
  15   1   0       33.52       30.10      6.67 o
  16   1   0      141.43      127.29     14.07 o
  17   1   0        4.53        1.31     10.84 o
  18   1   0       48.57       41.24     13.12 o
  19   1   0        5.51       13.19     12.97 o
  20   1   0       26.51       56.37     14.74 o
  21   1   0        9.30       10.53     14.07 o
   0   2   0    22984.44    19861.53    484.97 o
   1   2   0     2617.28     2490.83     37.33 o
   2   2   0     1621.22     1803.18     15.25 o
   3   2   0     1842.27     2127.75     18.16 o
   4   2   0      236.93      291.83      4.67 o
   5   2   0        2.85        2.11      1.74 o
   6   2   0      231.11      239.64      5.21 o
   7   2   0       25.36       59.70      3.87 o
   8   2   0      775.80      795.64     11.57 o
   9   2   0      201.85      172.40      4.96 o
  10   2   0       82.03       82.60      4.44 o
  11   2   0        6.24        7.31      3.92 o
  12   2   0      467.89      449.20     10.33 o
  13   2   0      211.97      200.14      6.81 o
  14   2   0      142.16      148.83      8.21 o
  15   2   0       99.82      104.12      7.50 o
  16   2   0       19.51        4.52      7.09 o
  17   2   0      149.15      165.12     15.23 o
  18   2   0       74.97       88.30     16.00 o
  19   2   0       27.68        1.91     13.70 o
  20   2   0       32.12       45.06     14.90 o
  21   2   0       31.61       68.73     15.61 o
   1   3   0    11733.48    11995.66     81.34 o
   2   3   0      529.83      540.90      5.04 o
   3   3   0      817.95      774.48      7.43 o
   4   3   0     2860.26     3213.66     26.22 o
   5   3   0      547.84      632.96      7.57 o
   6   3   0     1275.24     1349.17     15.33 o
   7   3   0       89.92      102.04      3.92 o
   8   3   0       75.74      100.47      4.28 o
   9   3   0        9.06        0.31      2.75 o
  10   3   0       52.21       42.42      5.49 o
  11   3   0      287.69      281.30      8.22 o
  12   3   0      684.96      673.38     13.36 o
  13   3   0      362.94      300.52      9.07 o
  14   3   0      114.93      115.06      8.01 o
  15   3   0       19.76       28.04      6.63 o
  16   3   0      565.98      560.48     19.67 o
  17   3   0       17.35       11.05     11.92 o
  18   3   0        0.73      -11.28     11.28 o
  19   3   0       24.60       12.84     15.67 o
  20   3   0        0.25       -4.76     13.73 o
  21   3   0      117.32      152.58     17.93 o
   0   4   0     1843.17     2232.94     24.79 o
   1   4   0      155.37      156.76      2.64 o
   2   4   0     1237.24     1340.87     11.40 o
   3   4   0     1376.73     1396.15     11.89 o
   4   4   0      343.33      429.43      5.53 o
   5   4   0      774.21      796.23      9.35 o
   6   4   0        5.61       25.60      3.07 o
   7   4   0     3975.07     4011.17     41.80 o
   8   4   0     1311.16     1395.86     16.99 o
   9   4   0      798.16      801.73     13.49 o
  10   4   0       87.82      113.55      6.03 o
  11   4   0       61.42       70.50      5.43 o
  12   4   0      346.80      349.38      9.73 o
  13   4   0      370.18      368.80     12.89 o
  14   4   0        3.52        1.42      6.29 o
  15   4   0      265.78      271.91      9.75 o
  16   4   0       26.14       35.44      7.04 o
  17   4   0       57.86       50.89      9.69 o
  18   4   0        4.85      -12.38     12.38 o
  19   4   0        4.34        2.60     18.32 o
  20   4   0        0.00        0.30     12.95 o
  21   4   0        0.16       -0.09     13.37 o
   1   5   0     1674.34     1825.10     14.62 o
   2   5   0     4949.33     5330.53     38.67 o
   3   5   0      796.84      942.00      9.11 o
   4   5   0     1342.72     1365.11     13.51 o
   5   5   0      746.28      741.72      9.76 o
   6   5   0     1381.15     1380.21     16.27 o
   7   5   0     1423.30     1522.53     17.98 o
   8   5   0      105.38       73.24      4.06 o
   9   5   0       49.27       59.10      4.45 o
  10   5   0      377.24      348.14      7.77 o
  11   5   0      462.91      411.28      9.30 o
  12   5   0       26.14       23.42      5.66 o
  13   5   0     1106.98     1049.79     18.63 o
  14   5   0        3.13        8.71      7.52 o
  15   5   0       18.16       10.92      6.19 o
  16   5   0      381.36      389.36     14.39 o
  17   5   0      221.13      232.28     13.41 o
  18   5   0       19.20       21.49     13.21 o
  19   5   0       58.48       72.42     15.56 o
  20   5   0       11.29        1.66     13.30 o
  21   5   0       45.68       44.00     43.59 o
   0   6   0       88.37      125.83      4.17 o
   1   6   0      117.34      124.64      2.83 o
   2   6   0        6.54        4.55      1.88 o
   3   6   0       73.23       59.03      2.84 o
   4   6   0     9638.86    10350.12     98.24 o
   5   6   0     1432.79     1792.96     18.02 o
   6   6   0       16.95       16.62      2.98 o
   7   6   0     1164.07     1165.58     14.76 o
   8   6   0      111.58      108.04      4.68 o
   9   6   0      510.26      473.59      9.21 o
  10   6   0        0.48       -3.88      3.88 o
  11   6   0      112.79      107.26      6.41 o
  12   6   0      825.91      735.40     14.89 o
  13   6   0      180.18      197.94      8.52 o
  14   6   0        2.24        3.18      5.88 o
  15   6   0       28.80       25.78      7.34 o
  16   6   0        9.21       19.82      8.00 o
  17   6   0       10.88       -7.10      9.43 o
  18   6   0        4.87        6.86     11.85 o
  19   6   0       30.74       16.32     12.97 o
  20   6   0       16.01       17.22     13.30 o
  21   6   0       29.30       35.61     21.07 o
   1   7   0     4266.85     4945.47     43.40 o
   2   7   0     2220.34     2751.91     24.34 o
   3   7   0     8057.49     8644.38     74.53 o
   4   7   0      261.47      256.77      5.35 o
   5   7   0      364.68      460.30      8.90 o
   6   7   0     3217.61     3313.89     36.55 o
   7   7   0      181.73      198.25      7.04 o
   8   7   0      370.68      339.66      7.31 o
   9   7   0      164.36      158.23      5.79 o
  10   7   0        4.36        1.75      4.31 o
  11   7   0        0.03        0.06      5.17 o
  12   7   0        1.65        2.68      5.50 o
  13   7   0        4.17       -2.59      5.46 o
  14   7   0        2.66       -5.65      5.65 o
  15   7   0        8.35        2.90      6.78 o
  16   7   0      383.31      397.48     18.53 o
  17   7   0       12.00        0.91     10.08 o
  18   7   0       55.25       53.73     11.94 o
  19   7   0        7.94       12.83     22.34 o
  20   7   0        0.40       16.05     15.23 o
   0   8   0      589.96      620.97     11.81 o
   1   8   0        0.61       13.13      2.43 o
   2   8   0      455.90      519.44      6.77 o
   3   8   0      136.97      142.91      3.57 o
   4   8   0      841.71      984.11     11.24 o
   5   8   0        2.75        1.69      2.72 o
   6   8   0      449.40      487.19      8.52 o
   7   8   0     1096.34     1154.36     16.43 o
   8   8   0       75.40       77.60      4.66 o
   9   8   0      170.72      185.30      7.01 o
  10   8   0      719.91      670.24     14.21 o
  11   8   0      171.13      156.96      7.94 o
  12   8   0      383.10      407.88     11.70 o
  13   8   0        0.00       -5.75      5.75 o
  14   8   0        0.52       -6.03      6.03 o
  15   8   0      120.22      126.04      9.09 o
  16   8   0        0.01       -2.75      7.73 o
  17   8   0      231.13      263.22     13.43 o
  18   8   0        3.07        2.71     11.20 o
  19   8   0        3.06      -10.71     16.22 o
   1   9   0      267.93      234.71      4.72 o
   2   9   0      467.69      540.22      7.10 o
   3   9   0     1226.47     1425.82     14.35 o
   4   9   0     2071.88     2222.56     23.63 o
   5   9   0      167.12      166.01      4.89 o
   6   9   0      181.44      177.78      5.42 o
   7   9   0      615.33      630.27     11.25 o
   8   9   0     1242.00     1270.79     18.28 o
   9   9   0     1420.79     1391.52     21.48 o
  10   9   0      936.12      914.76     19.20 o
  11   9   0      292.65      268.63     10.04 o
  12   9   0       88.12       79.69      7.77 o
  13   9   0       86.83       89.12      7.97 o
  14   9   0       56.42       50.45      7.71 o
  15   9   0       10.02        5.26      7.88 o
  16   9   0       60.84       61.04      9.41 o
  17   9   0        0.96        4.85      8.61 o
  18   9   0       21.76       29.66     14.07 o
  19   9   0        0.51        3.48     15.04 o
   0  10   0      167.15      175.06      6.19 o
   1  10   0      469.10      545.70      7.69 o
   2  10   0      291.15      300.12      5.56 o
   3  10   0       13.01       -2.64      2.64 o
   4  10   0     1134.51     1086.09     13.96 o
   5  10   0       98.64      115.29      4.42 o
   6  10   0     1763.69     1727.05     19.68 o
   7  10   0        5.74       18.22      4.92 o
   8  10   0      132.81      160.13     13.90 o
   9  10   0      224.40      211.95      9.81 o
  10  10   0      154.75      159.01     10.17 o
  11  10   0      117.06       97.93      8.48 o
  12  10   0      108.69       85.51      8.57 o
  13  10   0       54.91       45.02      8.37 o
  14  10   0        1.75       10.43      7.50 o
  15  10   0      394.79      371.69     14.54 o
  16  10   0       59.57       64.62     11.69 o
  17  10   0       55.72       70.54     11.73 o
  18  10   0        5.49      -12.77     12.93 o
  19  10   0       23.85       32.76     14.93 o
   1  11   0      189.61      187.39      4.64 o
   2  11   0      869.45      810.99     10.19 o
   3  11   0      197.84      208.29      4.94 o
   4  11   0      358.92      376.21      7.96 o
   5  11   0      140.21      161.99      5.61 o
   6  11   0       93.29       82.05      5.34 o
   7  11   0       93.38       94.31      6.12 o
   8  11   0     2037.82     1917.47     31.35 o
   9  11   0      230.46      226.44      9.94 o
  10  11   0       31.25       28.93      7.26 o
  11  11   0      117.85      134.21      9.39 o
  12  11   0      203.18      181.60     10.49 o
  13  11   0       87.26       73.48      9.65 o
  14  11   0       11.71        7.67      9.05 o
  15  11   0      167.82      200.63     13.91 o
  16  11   0       52.08       44.91     11.15 o
  17  11   0       90.32       88.08     12.32 o
  18  11   0       40.58       17.55     13.81 o
  19  11   0        0.49      -18.35     18.35 o
   0  12   0        0.07       -0.43      4.38 o
   1  12   0      104.41       95.04      4.30 o
   2  12   0      730.89      668.36      9.41 o
   3  12   0     1233.04     1125.43     15.89 o
   4  12   0       63.54       78.90      5.18 o
   5  12   0      138.60      155.41      6.31 o
   6  12   0       33.27       22.57      4.81 o
   7  12   0      116.48      100.77      6.10 o
   8  12   0        1.42       -5.22      5.22 o
   9  12   0      112.34       97.25      7.10 o
  10  12   0      175.46      152.45     10.14 o
  11  12   0       34.19       30.00      8.73 o
  12  12   0      247.97      269.18     13.82 o
  13  12   0        0.06       -8.36      8.36 o
  14  12   0        4.25       -9.09      9.09 o
  15  12   0      148.33      173.62     16.75 o
  16  12   0      479.39      537.05     20.81 o
  17  12   0        0.34       -9.91      9.91 o
  18  12   0        8.51       24.98     13.24 o
  19  12   0       60.75       44.35     24.47 o
   1  13   0     1650.87     1700.86     20.10 o
   2  13   0     2797.86     2643.64     30.36 o
   3  13   0       43.29       45.04      5.07 o
   4  13   0     4790.80     4625.36     54.30 o
   5  13   0       31.98       16.98      5.30 o
   6  13   0      120.64      112.65      7.10 o
   7  13   0      136.50      147.01      7.64 o
   8  13   0       18.84       26.17      6.71 o
   9  13   0       79.14       78.07      8.05 o
  10  13   0        0.74       -2.23      6.71 o
  11  13   0       63.42       41.49      8.10 o
  12  13   0        5.99        1.02      8.85 o
  13  13   0      124.34      124.48     12.05 o
  14  13   0        0.41       11.39     13.07 o
  15  13   0        3.33       -3.72     11.86 o
  16  13   0       28.48       25.48     11.27 o
  17  13   0       70.32      105.54     16.82 o
  18  13   0       13.08       53.53     27.53 o
   0  14   0       73.95       46.48      7.99 o
   1  14   0       59.10       55.68      5.55 o
   2  14   0     2902.54     2487.42     34.08 o
   3  14   0        5.32        2.98      4.96 o
   4  14   0      196.34      209.16      8.67 o
   5  14   0     2005.65     1671.26     26.44 o
   6  14   0       14.19        4.98      5.55 o
   7  14   0      105.28      134.96      8.53 o
   8  14   0       54.62       45.00      7.22 o
   9  14   0       21.11       15.53      6.90 o
  10  14   0        0.66        3.64      7.11 o
  11  14   0      121.26      108.18      9.19 o
  12  14   0        0.81        9.78      7.88 o
  13  14   0        0.26        6.40      8.10 o
  14  14   0      147.76      155.76     14.05 o
  15  14   0       31.34       24.65     16.35 o
  16  14   0        4.39      -10.27     10.27 o
  17  14   0        7.89       11.74     14.70 o
   1  15   0      320.64      293.59      8.99 o
   2  15   0      869.38      678.50     13.45 o
   3  15   0      294.65      274.54      9.07 o
   4  15   0      680.54      565.90     14.89 o
   5  15   0      215.64      162.26      8.25 o
   6  15   0      107.61       94.67      7.27 o
   7  15   0      703.29      619.94     16.24 o
   8  15   0      326.89      328.82     12.18 o
   9  15   0       10.36        8.26      6.99 o
  10  15   0       26.67       13.26      7.41 o
  11  15   0      155.82      158.51     10.64 o
  12  15   0       85.32       67.68      9.34 o
  13  15   0       24.14       31.76      9.04 o
  14  15   0      147.71      177.71     12.18 o
  15  15   0       40.18       36.66      9.41 o
  16  15   0        8.77       -0.21      8.86 o
  17  15   0      121.06      162.81     15.27 o
   0  16   0      313.95      321.78     13.53 o
   1  16   0        5.44        6.50      5.23 o
   2  16   0       48.68       31.58      5.71 o
   3  16   0      118.71      125.68      7.97 o
   4  16   0       11.01       17.28      6.45 o
   5  16   0      202.64      167.09      8.62 o
   6  16   0      153.87      131.15      9.75 o
   7  16   0       19.43       17.70      7.01 o
   8  16   0        0.01       -5.48      6.61 o
   9  16   0      252.26      271.90     11.80 o
  10  16   0        7.35       -4.42      7.12 o
  11  16   0        0.84        0.89      7.67 o
  12  16   0       88.88       92.04      9.83 o
  13  16   0      106.88      102.94     10.51 o
  14  16   0       56.26       81.76     10.40 o
  15  16   0        1.76        2.47     10.29 o
  16  16   0       12.14        8.78     10.27 o
   1  17   0        1.06       -4.67      5.92 o
   2  17   0        0.38       -5.40      5.40 o
   3  17   0        4.17       -5.72      5.72 o
   4  17   0       17.32       16.21      7.25 o
   5  17   0       27.03       22.51      6.96 o
   6  17   0        4.66        8.22      8.51 o
   7  17   0        0.62        0.56      6.79 o
   8  17   0      199.64      215.46     11.14 o
   9  17   0        8.79       -7.58      7.58 o
  10  17   0       93.84       91.64     11.50 o
  11  17   0       89.29       99.75      9.85 o
  12  17   0       20.96       34.53      8.86 o
  13  17   0       59.02       46.22      9.97 o
  14  17   0      115.58      141.98     11.46 o
  15  17   0        0.28        1.20     11.28 o
   0  18   0        5.87       11.68      8.14 o
   1  18   0        3.64        6.27      5.73 o
   2  18   0       78.76       80.01      7.24 o
   3  18   0       96.04       91.55      7.92 o
   4  18   0       42.97       47.03      7.12 o
   5  18   0      118.97      127.35     10.34 o
   6  18   0       46.45       60.28      9.95 o
   7  18   0       40.41       44.05      8.08 o
   8  18   0       22.48       26.47      8.50 o
   9  18   0       40.30       13.52     13.13 o
  10  18   0        5.79        4.44      7.96 o
  11  18   0       17.58        4.91     12.33 o
  12  18   0       45.76       56.07      9.89 o
  13  18   0       42.34       41.66     10.88 o
  14  18   0       21.42      -24.47     24.47 o
   1  19   0       57.83       57.64      6.91 o
   2  19   0        1.44        1.80      6.15 o
   3  19   0       15.65       27.27      6.96 o
   4  19   0       34.91       33.55      7.90 o
   5  19   0       39.67       60.51     10.30 o
   6  19   0      214.90      263.95     13.40 o
   7  19   0       75.63       74.23      9.25 o
   8  19   0       49.81       47.45      8.82 o
   9  19   0       38.83       30.06      9.43 o
  10  19   0      137.57      143.90     11.59 o
  11  19   0        7.90       -9.25      9.25 o
  12  19   0       34.77       23.80     10.53 o
  13  19   0       50.34      114.70     35.18 o
   0  20   0       18.24       21.54      9.87 o
   1  20   0      172.33      158.48      9.23 o
   2  20   0       31.54       26.66      7.57 o
   3  20   0       13.60       26.70      7.77 o
   4  20   0      290.11      301.16     13.85 o
   5  20   0       20.05       34.05      9.19 o
   6  20   0       61.04       48.63     10.36 o
   7  20   0       28.21        4.85     12.00 o
   8  20   0       49.86       53.52     11.31 o
   9  20   0      150.40      154.48     12.93 o
  10  20   0       33.38       47.56     11.01 o
  11  20   0        3.73        6.61     16.12 o
  12  20   0       48.28       53.53     30.59 o
   1  21   0       77.07       66.46     10.07 o
   2  21   0        7.41       -5.94      7.96 o
   3  21   0       34.08       17.60     10.76 o
   4  21   0      273.91      318.22     15.98 o
   5  21   0       81.90       78.31     11.65 o
   6  21   0       40.14       65.67     12.55 o
   7  21   0       93.58       85.13     15.24 o
   8  21   0       65.08       77.76     13.94 o
   9  21   0       91.29      114.90     15.23 o
  10  21   0        5.66       13.76     27.53 o
   0  22   0      557.66      636.68     28.07 o
   1  22   0      183.67      221.22     13.35 o
   2  22   0       58.75       51.94     10.87 o
   3  22   0       50.59       53.18     12.20 o
   4  22   0       18.54       26.81     10.40 o
   5  22   0      936.11     1099.23     30.40 o
   6  22   0        2.31      -11.11     15.04 o
   7  22   0       24.81       41.29     29.06 o
   8  22   0       13.27       39.76     27.53 o
   1  23   0      119.17      111.64     29.06 o
   2  23   0      187.21      172.82     32.12 o
   3  23   0       36.41       33.65     26.00 o
   4  23   0       45.18       22.94     24.47 o
   5  23   0       37.60       45.88     27.53 o
 -22   1   1      162.58      209.48     21.85 o
 -21   1   1       55.17       80.63     16.43 o
 -20   1   1      125.86      192.41     18.89 o
 -19   1   1      159.65      156.64     16.90 o
 -18   1   1        1.52      -11.15     11.58 o
 -17   1   1        1.52       11.27     11.61 o
 -16   1   1       28.04        9.47      6.72 o
 -15   1   1       95.57       92.61      7.03 o
 -14   1   1       70.53       66.24      5.34 o
 -13   1   1      837.05      836.90     13.48 o
 -12   1   1      286.33      300.01      7.87 o
 -11   1   1       96.50      106.19      5.22 o
 -10   1   1      978.76      966.46     14.10 o
  -9   1   1       99.70      123.17      4.33 o
  -8   1   1       10.02       10.38      3.21 o
  -7   1   1     8951.59    10000.42     92.09 o
  -6   1   1      550.42      485.32      7.00 o
  -5   1   1     1699.94     1789.56     18.95 o
  -4   1   1    29539.58    31722.70    260.94 o
  -3   1   1     3408.17     3315.61     27.28 o
  -2   1   1     1332.31     1284.10     14.63 o
   1   1   1       21.42       10.11      2.05 o
   2   1   1    24715.43    25753.02    203.06 o
   3   1   1     1067.17     1084.20      8.99 o
   4   1   1      566.83      644.32      6.43 o
   5   1   1      191.99      196.31      4.02 o
   6   1   1     2581.34     2731.23     25.95 o
   7   1   1     2151.31     2227.24     22.21 o
   8   1   1      193.62      233.15      5.48 o
   9   1   1      200.05      214.42      5.66 o
  10   1   1      244.75      251.09      6.88 o
  11   1   1       20.02        6.96      4.58 o
  12   1   1      488.31      504.92     10.35 o
  13   1   1       12.20        7.61      4.34 o
  14   1   1        0.13        2.84      5.46 o
  15   1   1      146.14      125.64      8.93 o
  16   1   1       47.11       20.09     11.51 o
  17   1   1        2.30       -5.92     11.58 o
  18   1   1       69.83       99.23     14.90 o
  19   1   1       37.53       39.11     13.91 o
  20   1   1        0.02      -13.12     13.12 o
  21   1   1       55.45       46.03     14.58 o
 -22   2   1       27.51       23.71     22.18 o
 -21   2   1       21.18       50.60     17.22 o
 -20   2   1        1.50       12.67     13.34 o
 -19   2   1        0.40        9.68     13.37 o
 -18   2   1        0.89       -3.63     11.54 o
 -17   2   1       10.20       -5.05     10.76 o
 -16   2   1      860.12      809.71     16.90 o
 -15   2   1        8.47        5.68      5.82 o
 -14   2   1     1311.47     1281.67     19.25 o
 -13   2   1      894.66      894.49     14.59 o
 -12   2   1     1161.43     1178.53     17.23 o
 -11   2   1      812.94      802.51     12.85 o
 -10   2   1     1666.47     1739.27     20.93 o
  -9   2   1      436.80      433.75      8.27 o
  -8   2   1     3685.98     3893.49     41.03 o
  -7   2   1     3577.95     3832.09     40.00 o
  -6   2   1       83.14      100.16      3.00 o
  -5   2   1     2176.77     2321.46     20.11 o
  -4   2   1     7008.69     8084.44     63.55 o
  -3   2   1     7449.28     8410.15     65.86 o
  -2   2   1       53.75       32.29      1.18 o
  -1   2   1      198.79      167.77      4.48 o
   0   2   1     4151.71     4446.68     58.18 o
   1   2   1     9818.90    10069.22     75.87 o
   2   2   1      241.02      403.92      4.67 o
   3   2   1    25645.99    27511.81    227.31 o
   4   2   1    10341.51    11691.23     94.16 o
   5   2   1      193.79      168.14      4.29 o
   6   2   1     8018.66     8478.44     75.69 o
   7   2   1     1073.59     1164.83     13.71 o
   8   2   1      149.41      144.78      4.46 o
   9   2   1       57.14       66.37      4.49 o
  10   2   1       83.16      113.39      4.71 o
  11   2   1     1337.93     1376.59     19.93 o
  12   2   1      485.70      485.19     10.34 o
  13   2   1       77.82       79.61      6.32 o
  14   2   1        8.46        8.10      5.93 o
  15   2   1      201.51      176.64     10.17 o
  16   2   1       30.28       29.53      9.12 o
  17   2   1      216.77      186.74     14.16 o
  18   2   1       33.67       40.28     14.23 o
  19   2   1        3.71       -1.75     12.97 o
  20   2   1      179.76      227.69     33.94 o
  21   2   1        3.14       18.29     16.34 o
 -22   3   1        4.80       12.85     18.72 o
 -21   3   1       50.93       39.12     17.85 o
 -20   3   1       86.01      103.40     15.49 o
 -19   3   1        3.69       12.93     13.33 o
 -18   3   1       15.12       16.01     12.60 o
 -17   3   1       17.31       10.94     11.49 o
 -16   3   1      159.95      149.46     10.29 o
 -15   3   1       75.45       66.58      7.16 o
 -14   3   1       87.75       79.40      7.39 o
 -13   3   1      840.54      795.25     13.76 o
 -12   3   1        0.65        2.96      4.33 o
 -11   3   1      399.58      382.34      8.60 o
 -10   3   1       71.26       64.83      4.12 o
  -9   3   1      119.37      119.06      4.35 o
  -8   3   1     1559.39     1613.37     19.08 o
  -7   3   1      430.60      470.88     10.06 o
  -6   3   1     1376.44     1401.40     14.07 o
  -5   3   1       12.46       10.78      1.97 o
  -4   3   1     1226.36     1221.46     10.57 o
  -3   3   1    15377.66    16787.77    130.02 o
  -2   3   1     1849.76     1994.71     16.36 o
  -1   3   1      830.40      895.53      6.97 o
   0   3   1     1357.25     1749.77     12.09 o
   1   3   1      651.12      724.61      6.47 o
   2   3   1     3284.14     3159.40     24.30 o
   3   3   1     2855.88     3078.79     25.82 o
   4   3   1      250.87      277.04      4.41 o
   5   3   1     5606.90     5969.38     56.01 o
   6   3   1     1236.86     1262.13     15.84 o
   7   3   1        4.00        2.77      2.93 o
   8   3   1      565.75      568.31      9.33 o
   9   3   1      127.72      125.67      5.14 o
  10   3   1      555.30      597.79     12.57 o
  11   3   1      370.51      336.46      8.85 o
  12   3   1      275.49      267.46      8.51 o
  13   3   1       13.95       11.82      6.02 o
  14   3   1      677.19      636.05     16.42 o
  15   3   1       91.12       89.11      7.68 o
  16   3   1        5.26       -0.98      7.11 o
  17   3   1        6.11       -9.70      9.70 o
  18   3   1       17.83       14.83     13.37 o
  19   3   1       16.59       12.30     13.88 o
  20   3   1       29.01       63.90     15.47 o
  21   3   1        7.05      -17.62     17.62 o
 -22   4   1        3.10      -11.17     17.82 o
 -21   4   1      252.95      319.31     26.14 o
 -20   4   1        3.06      -12.71     13.18 o
 -19   4   1      159.57      165.39     18.98 o
 -18   4   1        3.74      -11.61     11.61 o
 -17   4   1       23.89       37.98     10.07 o
 -16   4   1       43.44       47.13      8.50 o
 -15   4   1        3.61       -5.25      5.25 o
 -14   4   1      293.32      262.87      9.37 o
 -13   4   1      281.57      247.90      7.78 o
 -12   4   1        0.40        2.00      4.63 o
 -11   4   1       89.46       91.48      5.35 o
 -10   4   1     1004.53     1008.12     13.58 o
  -9   4   1      351.83      376.26      7.41 o
  -8   4   1     1160.08     1225.70     16.18 o
  -7   4   1       37.71       32.10      2.50 o
  -6   4   1     3119.68     3322.88     29.27 o
  -5   4   1       11.13        8.22      1.92 o
  -4   4   1       61.67      105.29      2.64 o
  -3   4   1    10668.63    11559.96     88.05 o
  -2   4   1     2247.64     2670.65     19.74 o
  -1   4   1        9.92        7.74      1.47 o
   0   4   1     3035.75     3749.62     26.22 o
   1   4   1     1536.66     1816.79     13.24 o
   2   4   1       94.94       58.01      1.58 o
   3   4   1     1070.28     1074.39      9.33 o
   4   4   1      514.98      518.53      6.28 o
   5   4   1      189.41      226.71      5.82 o
   6   4   1      366.30      378.42     10.14 o
   7   4   1     1192.25     1244.21     16.08 o
   8   4   1      986.56     1065.03     14.80 o
   9   4   1      569.15      632.95     11.03 o
  10   4   1      630.24      631.61     10.85 o
  11   4   1      455.12      479.77     10.50 o
  12   4   1       37.24       33.15      6.74 o
  13   4   1      227.48      227.26      9.72 o
  14   4   1       92.44       74.75      7.72 o
  15   4   1       16.60       17.95      6.78 o
  16   4   1       24.61       27.43      8.66 o
  17   4   1        1.40       11.85     13.04 o
  18   4   1        4.48        5.82     12.97 o
  19   4   1       61.77       53.18     14.71 o
  20   4   1       79.20       71.22     15.47 o
  21   4   1       44.62       80.99     23.23 o
 -22   5   1        3.53       -0.39     18.90 o
 -21   5   1        0.85       10.34     13.46 o
 -20   5   1       62.14       71.82     15.26 o
 -19   5   1       19.40       30.04     15.01 o
 -18   5   1      453.25      460.79     19.29 o
 -17   5   1      167.95      202.46     11.45 o
 -16   5   1       86.06       80.94      9.21 o
 -15   5   1        1.66        4.86      5.50 o
 -14   5   1      309.42      300.33     10.01 o
 -13   5   1     1009.98     1059.49     18.61 o
 -12   5   1      310.29      256.98      7.82 o
 -11   5   1       16.42       10.14      4.34 o
 -10   5   1       64.05       60.29      4.48 o
  -9   5   1       42.21       44.10      3.86 o
  -8   5   1      688.10      769.21     10.74 o
  -7   5   1     1276.17     1416.07     15.46 o
  -6   5   1     1100.02     1187.75     12.58 o
  -5   5   1       58.67       41.46      2.61 o
  -4   5   1     1249.62     1398.41     13.72 o
  -3   5   1     1842.53     1907.76     17.75 o
  -2   5   1    14399.50    15440.60    111.50 o
  -1   5   1     3191.31     3817.39     27.90 o
   0   5   1      437.09      529.06      4.95 o
   1   5   1        4.61       10.00      1.33 o
   2   5   1     4985.60     5224.52     39.61 o
   3   5   1      190.66      149.63      2.91 o
   4   5   1      799.79      855.38      9.58 o
   5   5   1      358.78      384.15      7.31 o
   6   5   1      373.04      365.27      6.82 o
   7   5   1      898.58      961.59     15.06 o
   8   5   1      125.79      131.80      4.92 o
   9   5   1        1.43        3.44      3.72 o
  10   5   1        9.77       12.54      4.19 o
  11   5   1      148.91      143.13      6.86 o
  12   5   1       30.38       30.09      5.79 o
  13   5   1      511.31      496.15     12.86 o
  14   5   1      743.81      729.50     15.77 o
  15   5   1       19.35       12.54      6.92 o
  16   5   1       43.34       37.70      8.79 o
  17   5   1      146.98      123.06     11.70 o
  18   5   1       74.02       61.29     14.50 o
  19   5   1       11.19       -2.38     14.13 o
  20   5   1       50.58       51.42     14.90 o
  21   5   1        0.47      -23.64     27.53 o
 -21   6   1       49.25       50.11     16.78 o
 -20   6   1       92.13      100.00     15.83 o
 -19   6   1       25.34       25.80     13.99 o
 -18   6   1       69.71       64.09     11.89 o
 -17   6   1       20.95       23.69      8.57 o
 -16   6   1      135.68      146.44     10.37 o
 -15   6   1       17.52       19.08      6.94 o
 -14   6   1      496.27      491.35     12.73 o
 -13   6   1      141.39      131.02      7.55 o
 -12   6   1       46.64       26.22      5.63 o
 -11   6   1      477.52      474.37     10.94 o
 -10   6   1       55.74       68.01      4.83 o
  -9   6   1      402.22      396.79      8.50 o
  -8   6   1      218.47      235.44      6.05 o
  -7   6   1     2595.01     2851.84     30.53 o
  -6   6   1     5268.65     5573.78     54.43 o
  -5   6   1      742.51      775.14      9.95 o
  -4   6   1     1743.02     1795.53     18.31 o
  -3   6   1        6.63       14.23      2.31 o
  -2   6   1      542.23      573.27      6.70 o
  -1   6   1     3883.85     4026.46     34.39 o
   0   6   1      268.99      299.37      3.98 o
   1   6   1      542.03      653.24      6.29 o
   2   6   1       39.74       48.55      1.97 o
   3   6   1     2410.54     2685.92     24.31 o
   4   6   1      385.98      372.88      6.26 o
   5   6   1      147.32      124.97      3.60 o
   6   6   1      423.13      407.76      9.80 o
   7   6   1     2251.40     2282.55     25.53 o
   8   6   1      189.82      188.82      5.54 o
   9   6   1        1.87        4.22      3.64 o
  10   6   1       10.90       10.81      4.27 o
  11   6   1       45.23       27.33      5.72 o
  12   6   1      562.94      534.47     12.73 o
  13   6   1      467.22      440.52     12.32 o
  14   6   1       32.75       26.29      6.40 o
  15   6   1       14.96       14.99      6.40 o
  16   6   1      217.71      205.11     12.51 o
  17   6   1        5.06      -10.26     11.73 o
  18   6   1       93.51       73.43     14.84 o
  19   6   1        5.28      -12.57     12.57 o
  20   6   1        5.26       11.71     23.84 o
  21   6   1       67.12       47.01     36.70 o
 -20   7   1      188.14      201.73     26.05 o
 -19   7   1      166.72      199.65     15.36 o
 -18   7   1       69.40       70.76     11.70 o
 -17   7   1      114.56      111.18     10.94 o
 -16   7   1       10.58        8.37      7.86 o
 -15   7   1      167.70      179.17      9.94 o
 -14   7   1      661.33      598.22     14.91 o
 -13   7   1      131.05      107.89      7.23 o
 -12   7   1      171.81      166.07      7.84 o
 -11   7   1     1836.70     1693.67     23.77 o
 -10   7   1       21.05       22.44      4.55 o
  -9   7   1      256.43      265.09      7.15 o
  -8   7   1      171.72      158.54      5.73 o
  -7   7   1        6.45        4.59      3.48 o
  -6   7   1      381.52      448.66      7.98 o
  -5   7   1      876.98      842.71     10.86 o
  -4   7   1       62.69       61.87      3.03 o
  -3   7   1      444.30      472.21      6.61 o
  -2   7   1     1451.54     1611.88     15.22 o
  -1   7   1     1151.75     1216.92     12.35 o
   0   7   1    15177.26    16569.45    136.64 o
   1   7   1      248.19      289.11      4.75 o
   2   7   1      422.80      462.64      5.85 o
   3   7   1     2787.85     3157.96     27.67 o
   4   7   1      133.86      148.65      3.62 o
   5   7   1     3092.06     3223.43     32.68 o
   6   7   1      156.97      144.66      4.55 o
   7   7   1       33.88       32.04      3.68 o
   8   7   1      105.80      106.07      4.80 o
   9   7   1       25.32       19.57      4.07 o
  10   7   1     1402.26     1394.97     20.76 o
  11   7   1       15.83       12.83      5.78 o
  12   7   1       24.45       24.08      5.93 o
  13   7   1      340.91      343.22     10.83 o
  14   7   1      198.28      209.37      9.38 o
  15   7   1      156.03      145.61      8.71 o
  16   7   1       46.70       45.66     12.05 o
  17   7   1        4.54        3.74     10.04 o
  18   7   1       24.71       19.11     10.74 o
  19   7   1      168.37      180.65     18.76 o
  20   7   1       15.54        2.92     17.62 o
 -20   8   1        1.92       -5.51     17.82 o
 -19   8   1       21.50       17.39     13.50 o
 -18   8   1      103.95      117.26     13.32 o
 -17   8   1       42.30       29.24      9.06 o
 -16   8   1      319.80      328.17     15.66 o
 -15   8   1        0.72       -8.82      8.82 o
 -14   8   1       58.54       66.57      7.79 o
 -13   8   1      630.21      607.73     19.60 o
 -12   8   1      113.14      104.91      7.73 o
 -11   8   1     2491.77     2304.67     34.05 o
 -10   8   1       78.31       78.69      5.84 o
  -9   8   1       53.11       46.10      5.35 o
  -8   8   1      118.02      155.94      6.02 o
  -7   8   1      306.60      310.77      7.45 o
  -6   8   1      186.47      235.81      5.71 o
  -5   8   1      364.88      425.24      6.62 o
  -4   8   1       64.23       63.70      3.21 o
  -3   8   1      723.76      925.76     10.36 o
  -2   8   1      581.65      602.10      7.72 o
  -1   8   1      457.31      466.44      6.83 o
   0   8   1     2263.68     2644.78     25.21 o
   1   8   1        0.02        1.01      2.14 o
   2   8   1      109.56      119.10      3.18 o
   3   8   1     3569.12     3848.95     32.64 o
   4   8   1       33.94       44.17      2.79 o
   5   8   1      641.40      602.38      9.86 o
   6   8   1       55.76       59.00      3.45 o
   7   8   1        0.54       -1.70      3.45 o
   8   8   1      429.20      421.47     10.46 o
   9   8   1      530.80      524.30     11.53 o
  10   8   1      619.16      590.52     13.41 o
  11   8   1      361.35      354.01     10.58 o
  12   8   1      330.36      305.09     10.15 o
  13   8   1       60.05       69.83      7.33 o
  14   8   1       29.11       29.13      6.91 o
  15   8   1      156.57      155.22     11.78 o
  16   8   1       10.56        6.69      8.33 o
  17   8   1      100.33       66.93     12.00 o
  18   8   1      203.65      271.35     24.67 o
  19   8   1       41.59       33.14     14.35 o
 -19   9   1       22.82       23.80     14.94 o
 -18   9   1      164.38      203.93     18.82 o
 -17   9   1        1.03       -2.99      9.94 o
 -16   9   1        4.12       -4.29      8.37 o
 -15   9   1       29.48       34.84      8.90 o
 -14   9   1      248.75      216.33     11.26 o
 -13   9   1      572.71      509.58     15.39 o
 -12   9   1       22.03       15.72      7.05 o
 -11   9   1       31.41       24.42      7.94 o
 -10   9   1      825.17      749.40     17.09 o
  -9   9   1      350.74      322.67      8.79 o
  -8   9   1      545.02      521.34     11.20 o
  -7   9   1       18.90       12.66      4.00 o
  -6   9   1      373.50      371.76      6.96 o
  -5   9   1      389.61      416.08      6.82 o
  -4   9   1      193.49      193.14      5.12 o
  -3   9   1      327.16      350.07      5.88 o
  -2   9   1      153.00      131.04      3.76 o
  -1   9   1       60.58       66.34      3.03 o
   0   9   1     1630.99     1750.36     17.81 o
   1   9   1      421.01      440.16      6.20 o
   2   9   1       75.00       76.65      2.99 o
   3   9   1     1578.90     1628.03     15.98 o
   4   9   1      115.83       99.34      4.09 o
   5   9   1       42.83       42.29      4.19 o
   6   9   1      980.20     1085.21     16.59 o
   7   9   1      260.29      311.31      8.89 o
   8   9   1      737.88      648.42     13.29 o
   9   9   1     2722.26     2682.79     38.11 o
  10   9   1      306.20      294.10      9.66 o
  11   9   1      813.45      765.17     15.99 o
  12   9   1      236.91      235.39      9.39 o
  13   9   1      180.32      195.90      9.14 o
  14   9   1       92.47      105.52      8.23 o
  15   9   1       36.90       48.71      8.25 o
  16   9   1       54.95       54.45      9.41 o
  17   9   1       91.96      108.36     18.02 o
  18   9   1       56.35       71.33     15.07 o
  19   9   1        2.74       -8.97     31.35 o
 -20  10   1       18.54       10.71     21.41 o
 -19  10   1       84.02       57.59     15.01 o
 -18  10   1       42.35       12.20     10.65 o
 -17  10   1       86.83       85.44     16.91 o
 -16  10   1       45.16       39.15     10.77 o
 -15  10   1       20.48       13.11      8.31 o
 -14  10   1        0.01       -1.79      7.28 o
 -13  10   1        9.94       -2.15      7.30 o
 -12  10   1        0.12       -3.88      6.74 o
 -11  10   1      349.30      335.49     11.97 o
 -10  10   1      254.72      262.83     10.31 o
  -9  10   1        2.56        0.52      6.24 o
  -8  10   1     1174.73     1096.90     16.94 o
  -7  10   1      316.04      358.83     10.08 o
  -6  10   1      140.53      138.58      4.82 o
  -5  10   1     2066.63     1948.71     19.65 o
  -4  10   1     1535.83     1572.56     16.41 o
  -3  10   1      390.23      359.23      6.24 o
  -2  10   1        0.23       -2.69      2.69 o
  -1  10   1      172.99      241.90      5.14 o
   0  10   1       63.72       66.89      3.25 o
   1  10   1     3148.16     3292.59     29.41 o
   2  10   1      561.36      580.40      8.05 o
   3  10   1      129.08       89.55      4.00 o
   4  10   1       55.14      103.58      4.56 o
   5  10   1      150.58      126.41      5.04 o
   6  10   1      267.15      249.48      7.81 o
   7  10   1       99.30       90.76      6.66 o
   8  10   1      764.20      743.74     15.38 o
   9  10   1      126.99      109.83      8.14 o
  10  10   1        0.01        7.03      7.80 o
  11  10   1      794.26      778.72     17.13 o
  12  10   1       26.16       36.56      7.13 o
  13  10   1       53.09       57.08      7.72 o
  14  10   1       43.83       37.58      7.70 o
  15  10   1      174.03      164.62     10.16 o
  16  10   1       34.53       38.68     10.80 o
  17  10   1        0.16       -8.35     12.15 o
  18  10   1        1.94       -2.75     12.64 o
  19  10   1       16.72       -1.53     19.88 o
 -20  11   1        3.75       39.76     22.94 o
 -19  11   1        9.96       11.47     17.30 o
 -18  11   1       37.63       51.24     13.08 o
 -17  11   1      166.67      156.84     14.78 o
 -16  11   1      142.18      113.27     15.00 o
 -15  11   1        0.95        7.42      9.89 o
 -14  11   1        4.08       -1.89      8.91 o
 -13  11   1        1.18        3.49      8.64 o
 -12  11   1        1.47       -5.09      7.09 o
 -11  11   1       69.05       82.12      8.13 o
 -10  11   1       32.35       35.50      7.11 o
  -9  11   1       42.70       45.97      7.48 o
  -8  11   1     1220.27     1140.75     19.12 o
  -7  11   1     2976.97     2790.14     33.27 o
  -6  11   1      354.59      337.73      7.33 o
  -5  11   1      305.27      319.44      7.08 o
  -4  11   1      769.37      737.85      9.81 o
  -3  11   1      452.36      462.08      7.41 o
  -2  11   1      558.86      478.49      7.43 o
  -1  11   1      630.67      746.10      9.37 o
   0  11   1      418.19      451.21      7.70 o
   1  11   1      235.42      244.71      5.35 o
   2  11   1      152.73      183.27      4.95 o
   3  11   1      367.67      341.65      6.84 o
   4  11   1       28.70       25.19      3.97 o
   5  11   1     1358.67     1306.82     17.00 o
   6  11   1      136.85      144.94      5.79 o
   7  11   1      120.86      131.51      5.82 o
   8  11   1     1166.61     1095.84     20.99 o
   9  11   1        0.94       -3.55      6.19 o
  10  11   1      132.34      142.41      9.01 o
  11  11   1      793.11      703.62     17.73 o
  12  11   1      150.07      162.13     10.31 o
  13  11   1       49.23       60.94      8.62 o
  14  11   1      245.89      226.21     14.38 o
  15  11   1      159.57      139.06     12.84 o
  16  11   1        6.87        5.23      9.97 o
  17  11   1       25.75       16.25     13.19 o
  18  11   1       24.23        4.72     28.87 o
  19  11   1        0.42        4.59     18.35 o
 -19  12   1       71.02      100.94     29.06 o
 -18  12   1      374.24      447.17     20.18 o
 -17  12   1       96.66       87.70     13.21 o
 -16  12   1       36.96       45.79     11.78 o
 -15  12   1        0.25       -8.70      9.58 o
 -14  12   1        5.96       -5.28      9.01 o
 -13  12   1        0.10       -3.71      8.71 o
 -12  12   1        0.87        0.24      8.31 o
 -11  12   1       32.56       40.75      8.98 o
 -10  12   1       23.92       13.17      8.31 o
  -9  12   1      619.95      572.48     13.56 o
  -8  12   1      460.22      409.11     11.34 o
  -7  12   1       41.34       29.46      5.30 o
  -6  12   1      728.21      666.29     12.82 o
  -5  12   1      232.08      211.42      6.71 o
  -4  12   1      119.57      111.77      4.72 o
  -3  12   1      488.91      455.38      7.66 o
  -2  12   1     2009.85     2038.90     19.46 o
  -1  12   1       97.32       98.10      4.18 o
   0  12   1       77.67       87.31      4.11 o
   1  12   1      325.76      376.16      7.72 o
   2  12   1      595.58      625.15      9.69 o
   3  12   1      142.43      147.87      5.52 o
   4  12   1       51.63       61.37      5.05 o
   5  12   1       94.75      110.77      5.56 o
   6  12   1      338.78      309.86      8.31 o
   7  12   1       43.73       50.30      5.26 o
   8  12   1      913.79      837.48     16.00 o
   9  12   1      321.51      339.10     12.00 o
  10  12   1        1.08        0.98      6.84 o
  11  12   1      119.79      118.06      9.77 o
  12  12   1       80.89       68.46      9.91 o
  13  12   1       62.85       62.02     10.26 o
  14  12   1      229.38      256.48     14.79 o
  15  12   1       17.54       18.19     12.25 o
  16  12   1        0.11       -6.48      9.22 o
  17  12   1        0.03       -9.21     15.49 o
  18  12   1        1.68      -19.88     19.88 o
 -18  13   1       61.77       60.89     20.12 o
 -17  13   1        0.15       -8.50     10.30 o
 -16  13   1        1.55       -6.40      9.91 o
 -15  13   1       38.33       25.83     10.77 o
 -14  13   1        0.49        1.63      9.67 o
 -13  13   1       85.03       74.82     10.94 o
 -12  13   1        1.53       11.28      8.75 o
 -11  13   1      304.16      306.23     12.58 o
 -10  13   1        0.96       -2.23      6.86 o
  -9  13   1      842.21      721.12     17.44 o
  -8  13   1      311.54      299.30     11.37 o
  -7  13   1      913.73      877.14     17.05 o
  -6  13   1     3088.06     2704.94     38.60 o
  -5  13   1       38.01       57.31      6.47 o
  -4  13   1        3.88        3.07      5.33 o
  -3  13   1      233.76      257.34      8.31 o
  -2  13   1       27.08       41.78      4.77 o
  -1  13   1      370.51      370.11      7.63 o
   0  13   1        0.32       -3.86      3.86 o
   1  13   1       84.27       61.09      5.06 o
   2  13   1      172.13      206.88      6.50 o
   3  13   1     1356.95     1306.09     17.02 o
   4  13   1     2717.46     2563.65     32.58 o
   5  13   1        7.78        4.65      4.60 o
   6  13   1      307.70      322.03      9.13 o
   7  13   1     1516.71     1358.07     24.61 o
   8  13   1      305.42      264.00     10.54 o
   9  13   1      225.94      218.70     11.42 o
  10  13   1      379.37      348.81     12.77 o
  11  13   1       17.24       21.93      8.73 o
  12  13   1      262.25      230.32     13.28 o
  13  13   1      152.18      167.48     13.12 o
  14  13   1       26.51       35.32     10.51 o
  15  13   1        1.00       12.52     10.02 o
  16  13   1        6.53       12.08     10.60 o
  17  13   1       53.45       58.70     14.96 o
  18  13   1        2.04       24.47     22.94 o
 -18  14   1       18.94       19.38     14.07 o
 -17  14   1       67.48       86.48     14.00 o
 -16  14   1      376.67      416.78     27.15 o
 -15  14   1       27.84       25.11     10.51 o
 -14  14   1       23.57       33.12      9.13 o
 -13  14   1      193.09      216.03     12.07 o
 -12  14   1       12.68        8.00      8.13 o
 -11  14   1      315.88      276.63     12.16 o
 -10  14   1      443.94      380.38     13.38 o
  -9  14   1       90.70       77.84      8.39 o
  -8  14   1      117.92      110.51      8.56 o
  -7  14   1        0.23        1.88      5.61 o
  -6  14   1     1341.27     1162.92     20.83 o
  -5  14   1        1.01        3.96      5.39 o
  -4  14   1        3.87        1.14      5.43 o
  -3  14   1      650.91      631.41     13.41 o
  -2  14   1     2031.81     1758.41     25.92 o
  -1  14   1      199.63      158.56      6.93 o
   0  14   1      226.56      226.46      7.80 o
   1  14   1      770.28      667.78     12.97 o
   2  14   1      834.53      751.88     16.42 o
   3  14   1      818.34      658.92     13.04 o
   4  14   1     2255.61     1969.75     32.04 o
   5  14   1      237.99      196.19      8.43 o
   6  14   1      116.08      109.38      7.01 o
   7  14   1       67.02       69.60      7.57 o
   8  14   1       35.45       38.56      7.05 o
   9  14   1        0.63        1.21      6.61 o
  10  14   1      181.17      175.10     10.16 o
  11  14   1       50.56       45.44      8.05 o
  12  14   1      254.20      217.56     11.73 o
  13  14   1       10.97       25.63     10.31 o
  14  14   1      103.09      130.36     12.95 o
  15  14   1      100.57      100.78     12.50 o
  16  14   1       56.27       61.36     11.89 o
  17  14   1        0.06       -6.12     22.94 o
 -17  15   1       63.56       99.66     22.25 o
 -16  15   1       67.40       80.96     12.11 o
 -15  15   1       30.02       25.86      9.36 o
 -14  15   1       35.52       38.56      9.61 o
 -13  15   1       25.12       23.79      9.13 o
 -12  15   1        3.01        4.48      8.73 o
 -11  15   1       68.11       74.20      8.74 o
 -10  15   1       72.16       56.54      8.12 o
  -9  15   1       91.85      102.84      8.87 o
  -8  15   1        1.41       -6.50      6.50 o
  -7  15   1      221.56      225.87     12.64 o
  -6  15   1      280.19      292.07     10.48 o
  -5  15   1       61.12       74.37      7.03 o
  -4  15   1       26.37       20.25      6.00 o
  -3  15   1       33.77       35.47      6.07 o
  -2  15   1     1334.30     1173.18     18.88 o
  -1  15   1      414.03      369.08     10.16 o
   0  15   1      381.69      373.00     11.53 o
   1  15   1      126.18       88.51      6.29 o
   2  15   1      945.45      873.86     15.53 o
   3  15   1       36.48       36.41      5.99 o
   4  15   1        8.88       24.41      6.42 o
   5  15   1       14.62       10.31      5.50 o
   6  15   1        0.03       -1.41      6.07 o
   7  15   1       28.36       26.05      7.18 o
   8  15   1      126.55      136.07     11.77 o
   9  15   1        0.21       -4.79      6.46 o
  10  15   1       15.27       14.58      7.63 o
  11  15   1       33.56       27.36      8.10 o
  12  15   1      301.84      311.99     13.78 o
  13  15   1        1.04       -1.27      7.83 o
  14  15   1       82.84       78.80     10.24 o
  15  15   1        2.53        5.55      8.86 o
  16  15   1       28.97       32.25     12.10 o
 -16  16   1        6.39       12.04     11.46 o
 -15  16   1       74.76       76.13     10.56 o
 -14  16   1       10.21        4.18      8.44 o
 -13  16   1       26.75       35.08      9.02 o
 -12  16   1      252.46      277.49     13.27 o
 -11  16   1        3.70       12.63      8.05 o
 -10  16   1       12.31       16.73      7.55 o
  -9  16   1       28.13       24.36      8.29 o
  -8  16   1      232.67      221.73     10.95 o
  -7  16   1      163.64      178.21      9.92 o
  -6  16   1       42.45       33.55      6.37 o
  -5  16   1      537.83      467.91     13.18 o
  -4  16   1       37.94       43.32      6.71 o
  -3  16   1       41.95       28.61      5.96 o
  -2  16   1        1.04        1.68      5.18 o
  -1  16   1      132.27      138.01      7.26 o
   0  16   1      188.99      162.73      7.61 o
   1  16   1      942.83      885.28     17.09 o
   2  16   1       68.27       60.36      6.07 o
   3  16   1      314.99      304.89      9.96 o
   4  16   1       35.21       35.82      6.49 o
   5  16   1       81.61       90.30      7.93 o
   6  16   1       20.11       15.12      6.59 o
   7  16   1       88.36       71.40      7.74 o
   8  16   1      200.29      232.92     14.33 o
   9  16   1       23.67       46.61      7.89 o
  10  16   1       65.46       82.41      9.14 o
  11  16   1        6.86       -2.98      7.45 o
  12  16   1        0.09       -1.76      7.82 o
  13  16   1       31.18       40.72      9.06 o
  14  16   1       41.98       47.98      9.41 o
  15  16   1       24.28       23.07      9.69 o
  16  16   1        3.10       -4.81     17.66 o
 -15  17   1      130.24      100.67     13.67 o
 -14  17   1        0.60        5.36      8.54 o
 -13  17   1       40.31       41.17      9.49 o
 -12  17   1       23.88       22.29      8.68 o
 -11  17   1      253.00      276.30     13.42 o
 -10  17   1        1.87        6.26      7.71 o
  -9  17   1       12.05       -1.12      7.27 o
  -8  17   1      172.32      189.76     10.62 o
  -7  17   1       31.14       30.38      7.49 o
  -6  17   1       62.44       43.01     10.58 o
  -5  17   1      149.37      194.11      9.95 o
  -4  17   1      139.95      125.04      9.62 o
  -3  17   1      181.11      156.64      8.74 o
  -2  17   1       86.65       81.58      6.72 o
  -1  17   1       33.09       34.44      6.32 o
   0  17   1        7.96        8.31      5.66 o
   1  17   1        0.24       -6.27      6.27 o
   2  17   1       21.11       14.75      5.82 o
   3  17   1      370.05      346.10     10.78 o
   4  17   1       29.37       34.78      7.03 o
   5  17   1      168.44      166.46      9.86 o
   6  17   1      102.98      109.68      8.74 o
   7  17   1       52.10       60.77      8.33 o
   8  17   1       14.50       17.43      7.47 o
   9  17   1       19.40       13.39      7.67 o
  10  17   1       19.48       19.83     10.35 o
  11  17   1       79.44       84.21     12.77 o
  12  17   1       16.29       17.43      8.09 o
  13  17   1       11.08        9.60      8.84 o
  14  17   1      179.24      173.37     21.16 o
  15  17   1        2.66        5.81     21.41 o
 -14  18   1       58.41       67.09     12.42 o
 -13  18   1       61.07       64.21      9.99 o
 -12  18   1        2.41       -3.17      8.24 o
 -11  18   1       17.69       17.24      8.95 o
 -10  18   1      162.40      156.93     11.79 o
  -9  18   1        0.28       -2.35      7.38 o
  -8  18   1        8.35        2.79      7.21 o
  -7  18   1        2.03       -6.55      7.12 o
  -6  18   1       63.79       71.88      8.46 o
  -5  18   1       13.10       14.65      8.01 o
  -4  18   1       75.39       64.43      7.97 o
  -3  18   1      282.81      279.20     12.65 o
  -2  18   1        4.71       -0.91      5.73 o
  -1  18   1      319.48      303.03     10.14 o
   0  18   1      221.51      246.23      9.35 o
   1  18   1      104.12      110.45      8.74 o
   2  18   1        0.00        1.23      5.67 o
   3  18   1       32.37       23.97      6.69 o
   4  18   1      184.66      181.66      9.87 o
   5  18   1       11.22       18.46      8.07 o
   6  18   1        4.36        4.65      7.09 o
   7  18   1       33.99       27.55      8.29 o
   8  18   1      221.56      248.74     12.01 o
   9  18   1       85.92      102.43      9.60 o
  10  18   1       22.75       10.37      8.50 o
  11  18   1        8.65       12.95      9.88 o
  12  18   1       93.71       93.22     12.11 o
  13  18   1        2.58        1.65     11.92 o
  14  18   1        6.26       15.29     27.53 o
 -13  19   1       15.30       22.36     14.35 o
 -12  19   1        6.25       -0.99      8.84 o
 -11  19   1        3.33        5.82      8.21 o
 -10  19   1       58.90       65.28      9.75 o
  -9  19   1       73.21      112.46     16.19 o
  -8  19   1        3.13       -7.42      7.63 o
  -7  19   1       40.03       34.80     10.81 o
  -6  19   1       16.06        4.46      7.71 o
  -5  19   1       81.93       92.55      9.06 o
  -4  19   1       35.46       32.70      7.20 o
  -3  19   1      186.95      182.50      9.94 o
  -2  19   1       41.45       51.62      9.21 o
  -1  19   1       31.16       32.12      6.41 o
   0  19   1      137.01      163.12      8.57 o
   1  19   1       15.23       10.55      6.07 o
   2  19   1       81.67      110.34     10.64 o
   3  19   1        1.61       -1.51      9.03 o
   4  19   1        4.62        3.30      7.11 o
   5  19   1        5.50        5.73      7.68 o
   6  19   1      143.81      154.88     12.44 o
   7  19   1       65.45       78.18     11.14 o
   8  19   1        3.12        9.07      9.37 o
   9  19   1        0.17        7.67      9.67 o
  10  19   1       83.60       70.32     11.10 o
  11  19   1       28.51       29.14     10.60 o
  12  19   1       48.65       35.44     10.76 o
 -12  20   1        9.70       30.59     29.06 o
 -11  20   1        0.00        1.31     14.01 o
 -10  20   1        3.01       -1.75      9.87 o
  -9  20   1        0.59       -4.62      8.42 o
  -8  20   1       17.25        6.50      8.69 o
  -7  20   1       21.13       23.64      9.18 o
  -6  20   1       16.29       15.39      8.13 o
  -5  20   1        3.88        3.83     10.12 o
  -4  20   1      154.94      171.05     10.90 o
  -3  20   1       48.89       44.40      8.04 o
  -2  20   1       40.30       54.60      8.03 o
  -1  20   1      200.08      231.19     10.40 o
   0  20   1        4.77        3.20      7.28 o
   1  20   1      108.81      100.16      9.75 o
   2  20   1       30.61       24.44      9.01 o
   3  20   1       42.48       53.60     12.14 o
   4  20   1       28.13       25.99      9.81 o
   5  20   1       18.41        3.30      9.34 o
   6  20   1       42.70       19.35      9.93 o
   7  20   1      298.23      312.42     18.43 o
   8  20   1      153.84      165.86     13.29 o
   9  20   1       11.42        0.76     12.77 o
  10  20   1      215.27      201.47     14.38 o
  11  20   1       40.49       90.23     33.65 o
 -10  21   1       43.67       45.88     30.59 o
  -9  21   1       46.56       41.30     14.42 o
  -8  21   1      252.47      294.85     18.89 o
  -7  21   1      244.55      272.90     15.52 o
  -6  21   1        0.04       -8.95      8.95 o
  -5  21   1      153.09      161.12     13.08 o
  -4  21   1      443.10      439.55     25.29 o
  -3  21   1       40.73       57.89     10.67 o
  -2  21   1        1.83        4.31      8.02 o
  -1  21   1      306.78      309.19     12.77 o
   0  21   1       34.96       21.20      7.74 o
   1  21   1      156.55      183.38     12.66 o
   2  21   1       22.69       12.63     11.51 o
   3  21   1       30.44       40.68     10.24 o
   4  21   1       27.73       17.62     10.00 o
   5  21   1       76.94       98.98     12.03 o
   6  21   1        2.30       -2.60      9.37 o
   7  21   1      113.85      139.38     12.67 o
   8  21   1       26.10       16.78     13.91 o
   9  21   1       26.66       26.41     12.11 o
  -8  22   1       10.67       30.59     27.53 o
  -7  22   1       92.96       84.12     32.12 o
  -6  22   1      298.07      328.10     21.69 o
  -5  22   1       38.80       66.26     12.19 o
  -4  22   1      338.26      355.75     17.27 o
  -3  22   1       70.89       97.37     11.95 o
  -2  22   1        5.17        1.26      8.45 o
  -1  22   1      140.81      125.87     11.38 o
   0  22   1       92.76      130.51     11.48 o
   1  22   1      245.12      268.45     14.09 o
   2  22   1      126.03      180.17     15.49 o
   3  22   1       17.52       33.86     10.46 o
   4  22   1       28.52       -3.98      9.65 o
   5  22   1       44.67       77.33     13.91 o
   6  22   1       22.67       23.55     16.44 o
   7  22   1       93.68       65.76     32.12 o
  -5  23   1       44.69       12.23     24.47 o
  -4  23   1        6.07       52.00     27.53 o
  -3  23   1        0.10      -18.35     18.35 o
  -2  23   1      194.42      289.05     39.76 o
  -1  23   1        0.81       -5.35     14.06 o
   0  23   1      153.56      179.46     22.15 o
   1  23   1      303.67      341.05     41.29 o
   2  23   1       13.50       30.59     24.47 o
   3  23   1       74.05      116.23     30.59 o
   4  23   1       26.18       45.88     26.00 o
   5  23   1        4.72       18.35     24.47 o
 -22   0   2       45.53       26.71     30.59 o
 -21   0   2       27.26       39.76     20.55 o
 -20   0   2      287.03      281.41     28.12 o
 -19   0   2      321.01      379.34     30.28 o
 -18   0   2      104.62      101.73     28.29 o
 -17   0   2      275.70      311.36     31.35 o
 -16   0   2      212.22      194.48     11.52 o
 -15   0   2       61.94       69.41     12.77 o
 -14   0   2      655.71      632.34     16.39 o
 -13   0   2        3.39       -4.39      6.31 o
 -12   0   2      163.69      166.26      8.65 o
 -11   0   2      476.90      517.33     13.76 o
 -10   0   2      248.50      234.97      9.81 o
  -9   0   2       11.31        7.09      5.05 o
  -8   0   2     2697.59     2886.91     44.29 o
  -7   0   2      362.01      271.77     12.27 o
  -6   0   2      881.70      866.97     17.14 o
  -5   0   2    14707.73    16452.19    196.16 o
  -4   0   2      890.12      887.69     20.37 o
  -3   0   2      104.49       47.86      2.33 o
  -2   0   2     2353.57     2065.89     33.24 o
   1   0   2     9554.32     9829.30    121.35 o
   2   0   2     9228.95     9552.02    102.36 o
   3   0   2      211.40      276.52      8.14 o
   4   0   2    17390.44    18596.99    198.62 o
   5   0   2     4220.06     4399.26     54.60 o
   6   0   2      788.72      853.08     24.47 o
   7   0   2     1062.00     1134.67     17.62 o
   8   0   2     8637.48     9229.08    114.26 o
   9   0   2      359.84      302.68     11.16 o
  10   0   2      208.19      180.58      8.62 o
  11   0   2       51.20       42.70      6.78 o
  12   0   2      404.83      370.68     16.76 o
  13   0   2      655.92      624.86     16.64 o
  14   0   2     1282.16     1286.24     39.39 o
  15   0   2       61.71       79.46     13.95 o
  16   0   2      168.97      179.29     23.71 o
  17   0   2        1.42       14.53     17.30 o
  18   0   2       88.00       87.17     20.46 o
  19   0   2       67.84       69.89     51.23 o
  20   0   2       89.24      125.98     24.31 o
 -22   1   2       30.41       34.49     14.90 o
 -21   1   2        3.39       27.09     14.10 o
 -20   1   2       53.71       68.37     15.26 o
 -19   1   2        0.04        3.54     12.20 o
 -18   1   2       26.11       36.87     12.38 o
 -17   1   2        2.02        6.82     11.58 o
 -16   1   2      212.90      175.63      9.06 o
 -15   1   2       82.50       82.14      5.66 o
 -14   1   2      183.83      168.94      6.56 o
 -13   1   2        0.01       -4.50      4.50 o
 -12   1   2        6.87       12.50      4.33 o
 -11   1   2      781.97      774.55     12.69 o
 -10   1   2        7.33        1.58      3.88 o
  -9   1   2        0.98       -1.93      3.48 o
  -8   1   2      883.45      867.28     13.41 o
  -7   1   2      203.80      265.10      6.94 o
  -6   1   2      369.31      396.45      5.95 o
  -5   1   2     1929.18     1810.57     17.03 o
  -4   1   2      739.65      836.70      7.89 o
  -3   1   2    11176.43    12017.99     98.42 o
  -2   1   2    35868.66    34376.58    802.31 o
   1   1   2     3282.76     3459.80     27.00 o
   2   1   2    87426.94    95388.38    767.23 o
   3   1   2    12520.98    13546.29    102.83 o
   4   1   2     1594.88     1854.53     15.40 o
   5   1   2      181.62      124.79      4.15 o
   6   1   2     1468.91     1718.12     18.02 o
   7   1   2     5920.15     6602.90     59.86 o
   8   1   2       30.54       36.14      3.18 o
   9   1   2        1.19        5.32      3.29 o
  10   1   2       21.74       15.45      4.04 o
  11   1   2      140.41      148.64      6.10 o
  12   1   2      177.02      144.66      6.12 o
  13   1   2      106.18      108.73      8.01 o
  14   1   2       87.72       82.13      9.43 o
  15   1   2      142.40      130.42     11.04 o
  16   1   2       12.81        2.02      8.47 o
  17   1   2       33.51       51.11     13.68 o
  18   1   2        0.46       -5.91     12.38 o
  19   1   2       86.79      109.03     15.97 o
  20   1   2       52.23       50.57     15.26 o
 -22   2   2       32.15       20.36     14.61 o
 -21   2   2       21.45       20.12     14.58 o
 -20   2   2        7.27      -12.32     12.97 o
 -19   2   2        4.46       10.84     12.91 o
 -18   2   2      209.36      204.71     16.75 o
 -17   2   2       12.12       11.39      9.34 o
 -16   2   2       16.96       31.72      7.15 o
 -15   2   2      223.32      207.00      8.20 o
 -14   2   2     2205.72     2054.04     25.61 o
 -13   2   2        5.08        7.75      4.73 o
 -12   2   2        2.45        3.10      4.47 o
 -11   2   2      801.70      737.27     12.24 o
 -10   2   2        1.98       -3.91      3.91 o
  -9   2   2      107.69      106.33      4.60 o
  -8   2   2     1940.64     2298.08     26.61 o
  -7   2   2      720.65      827.48     11.59 o
  -6   2   2      983.63      924.20      9.55 o
  -5   2   2     1150.38     1284.65     11.85 o
  -4   2   2       14.70       10.16      1.99 o
  -3   2   2     6382.20     7053.56     60.01 o
  -2   2   2     1254.05     1273.97     11.56 o
  -1   2   2     9699.82    10175.23     68.56 o
   0   2   2      756.95      643.19      6.40 o
   1   2   2      706.41      823.64      7.37 o
   2   2   2        3.08        6.47      1.63 o
   3   2   2    12394.55    14419.33    116.12 o
   4   2   2        0.02        3.04      1.79 o
   5   2   2      569.75      603.85      8.70 o
   6   2   2       34.93       64.17      3.60 o
   7   2   2      353.74      353.09      6.47 o
   8   2   2      315.44      353.86      6.87 o
   9   2   2      415.58      363.67      8.82 o
  10   2   2       73.20       79.07      4.45 o
  11   2   2        4.09        2.41      4.23 o
  12   2   2      979.68      969.21     14.73 o
  13   2   2      132.33      125.40      7.70 o
  14   2   2        0.04        0.67      6.39 o
  15   2   2      277.56      271.99     11.88 o
  16   2   2       18.06       10.63      8.66 o
  17   2   2       24.10       25.05     11.17 o
  18   2   2       25.31       21.35     13.53 o
  19   2   2      173.12      221.53     19.49 o
  20   2   2        7.96       40.39     14.50 o
 -22   3   2        0.76       -2.01     16.11 o
 -21   3   2        1.37       19.82     13.97 o
 -20   3   2       13.95       -2.93     13.12 o
 -19   3   2       26.56       25.74     14.57 o
 -18   3   2       10.54        0.49     11.03 o
 -17   3   2      186.85      159.25     10.40 o
 -16   3   2       20.67       14.55      6.90 o
 -15   3   2      208.50      233.32      9.68 o
 -14   3   2        0.30       -2.40      4.50 o
 -13   3   2      439.15      416.45      9.68 o
 -12   3   2      159.80      136.91      6.00 o
 -11   3   2       14.10        9.95      4.19 o
 -10   3   2        1.08       -1.40      3.35 o
  -9   3   2        6.38       11.51      3.17 o
  -8   3   2        5.19       -0.27      2.76 o
  -7   3   2      313.63      351.58      6.88 o
  -6   3   2      136.26      148.46      3.64 o
  -5   3   2     1473.34     1458.83     15.37 o
  -4   3   2       56.78       53.98      2.01 o
  -3   3   2     1861.81     2016.86     18.23 o
  -2   3   2     3085.90     3089.47     24.85 o
  -1   3   2     2750.05     2930.70     19.78 o
   0   3   2     2871.11     3364.48     27.34 o
   1   3   2     1540.95     1687.53     16.50 o
   2   3   2    17257.89    18334.35    152.21 o
   3   3   2     1908.51     2041.91     17.75 o
   4   3   2        7.03       10.26      1.98 o
   5   3   2     5722.21     6302.88     63.60 o
   6   3   2      302.75      314.74      6.75 o
   7   3   2      208.78      207.51      6.49 o
   8   3   2      421.98      510.15     10.36 o
   9   3   2       89.23       92.32      4.95 o
  10   3   2        1.79       -1.79      4.00 o
  11   3   2      514.70      474.59     11.04 o
  12   3   2      406.31      396.84     11.90 o
  13   3   2       78.31       70.00      7.36 o
  14   3   2      306.91      333.74     10.89 o
  15   3   2      576.89      551.35     16.56 o
  16   3   2      144.66      139.69     11.47 o
  17   3   2       14.27       12.42     10.89 o
  18   3   2        0.83       -1.69     12.60 o
  19   3   2       92.67       99.24     16.43 o
  20   3   2       36.54       28.34     14.30 o
 -22   4   2       12.35       29.06     21.41 o
 -21   4   2        3.90        5.81     13.53 o
 -20   4   2       58.74       64.60     15.06 o
 -19   4   2       17.08       26.15     13.37 o
 -18   4   2        8.41        0.34      9.95 o
 -17   4   2      122.26      129.49     12.43 o
 -16   4   2      183.76      202.86     11.17 o
 -15   4   2        0.09       -3.76      6.06 o
 -14   4   2      844.82      867.98     16.33 o
 -13   4   2     1061.09     1054.17     16.29 o
 -12   4   2      198.22      201.84      6.52 o
 -11   4   2      649.60      638.57     10.50 o
 -10   4   2       26.14       25.80      3.87 o
  -9   4   2        5.74       -1.30      2.95 o
  -8   4   2      176.74      190.39      4.73 o
  -7   4   2      479.40      554.58      7.87 o
  -6   4   2      156.65      202.38      4.42 o
  -5   4   2     1060.58     1094.67     12.07 o
  -4   4   2     1941.05     2012.22     18.64 o
  -3   4   2     1435.16     1494.43     12.83 o
  -2   4   2     3295.29     3428.14     26.80 o
  -1   4   2      102.63      161.62      2.58 o
   0   4   2     1476.13     1534.80     12.85 o
   1   4   2     1380.81     1544.63     13.50 o
   2   4   2     1512.43     1585.91     13.89 o
   3   4   2      325.69      329.68      5.11 o
   4   4   2      432.66      512.07      7.25 o
   5   4   2     2723.60     2881.54     31.82 o
   6   4   2     1229.66     1296.26     16.22 o
   7   4   2     2778.38     3012.49     33.93 o
   8   4   2       67.97       63.49      4.43 o
   9   4   2      405.11      414.43     10.77 o
  10   4   2     1015.00     1009.77     15.33 o
  11   4   2      273.15      262.80      8.87 o
  12   4   2       20.73        6.00      5.99 o
  13   4   2      565.21      572.04     14.70 o
  14   4   2       68.29       52.41      7.47 o
  15   4   2      201.59      205.00     11.27 o
  16   4   2       42.36       38.94      8.60 o
  17   4   2       24.75       16.94     11.04 o
  18   4   2      227.00      254.50     25.61 o
  19   4   2       66.09       87.33     22.96 o
  20   4   2       23.25       46.20     27.47 o
 -22   5   2       85.42      113.58     23.79 o
 -21   5   2       34.74       58.15     14.68 o
 -20   5   2        2.39      -12.80     12.80 o
 -19   5   2        0.07        1.32     12.80 o
 -18   5   2       39.06       35.90     11.07 o
 -17   5   2       34.86       35.49      8.46 o
 -16   5   2       32.24       51.13      8.66 o
 -15   5   2        8.14        3.35      6.37 o
 -14   5   2      515.09      484.87     12.25 o
 -13   5   2     1262.81     1174.69     17.59 o
 -12   5   2      339.37      355.16      9.05 o
 -11   5   2        3.39        3.35      4.24 o
 -10   5   2      206.30      205.47      5.87 o
  -9   5   2      521.29      430.82      8.00 o
  -8   5   2     1111.51     1201.94     13.52 o
  -7   5   2      172.95      165.79      4.54 o
  -6   5   2     3045.70     3123.90     29.58 o
  -5   5   2      549.55      522.50      8.74 o
  -4   5   2      193.18      217.91      4.19 o
  -3   5   2     1046.10     1143.84     11.80 o
  -2   5   2      202.60      253.15      3.59 o
  -1   5   2      177.94      198.96      3.18 o
   0   5   2      730.46      863.45      8.24 o
   1   5   2     2815.51     2896.84     23.31 o
   2   5   2     2833.01     3111.20     27.90 o
   3   5   2     2541.13     2766.53     26.87 o
   4   5   2     1816.38     1771.39     17.88 o
   5   5   2     3368.75     3719.37     38.68 o
   6   5   2     2957.47     3048.01     32.44 o
   7   5   2      122.84      149.85      4.89 o
   8   5   2      171.28      145.55      5.14 o
   9   5   2      844.62      898.65     13.81 o
  10   5   2      408.10      436.25      9.95 o
  11   5   2      107.84      107.37      7.73 o
  12   5   2      147.86      119.84      8.16 o
  13   5   2      160.85      178.71      9.29 o
  14   5   2      435.71      434.55     13.35 o
  15   5   2        1.24        2.87      9.98 o
  16   5   2        1.83        8.46      9.35 o
  17   5   2       20.71       26.82     13.84 o
  18   5   2       42.87       48.68     14.44 o
  19   5   2       14.97       -8.78     13.12 o
  20   5   2        0.42      -13.59     14.59 o
 -21   6   2       54.64       49.44     17.35 o
 -20   6   2        5.56       -2.46     13.33 o
 -19   6   2       20.85       31.15     12.90 o
 -18   6   2       65.96       56.99      9.76 o
 -17   6   2        0.71       -1.41      8.00 o
 -16   6   2       39.08       25.16      8.97 o
 -15   6   2      523.26      518.53     14.54 o
 -14   6   2       15.26       12.26      5.62 o
 -13   6   2      261.01      255.50      9.01 o
 -12   6   2      401.36      385.39      9.60 o
 -11   6   2        3.07       -4.20      4.20 o
 -10   6   2      460.23      465.17      9.37 o
  -9   6   2      108.35      102.10      6.00 o
  -8   6   2        7.14        9.83      3.57 o
  -7   6   2       45.44       62.90      3.96 o
  -6   6   2      374.32      443.98      7.11 o
  -5   6   2     1078.58     1209.94     14.04 o
  -4   6   2      369.17      423.72      6.18 o
  -3   6   2     1067.55     1022.13     10.72 o
  -2   6   2     5235.70     5719.81     48.33 o
  -1   6   2     4498.95     5110.04     39.72 o
   0   6   2       98.92       79.38      2.13 o
   1   6   2      280.29      332.93      4.95 o
   2   6   2     1471.88     1614.63     16.08 o
   3   6   2       42.53       40.58      2.63 o
   4   6   2       87.57      149.30      4.19 o
   5   6   2        4.25        3.31      2.33 o
   6   6   2      192.96      202.15      5.48 o
   7   6   2      361.30      353.75      7.33 o
   8   6   2      677.57      685.96     10.87 o
   9   6   2      145.79      153.29      6.53 o
  10   6   2       74.74       81.70      5.78 o
  11   6   2       20.77       29.54      5.89 o
  12   6   2     1042.77     1006.54     18.40 o
  13   6   2      693.29      689.69     15.34 o
  14   6   2      181.98      168.31      8.89 o
  15   6   2        4.69        3.47      6.21 o
  16   6   2       17.07       36.40      9.41 o
  17   6   2       94.39      121.26     12.97 o
  18   6   2       54.23       36.24     13.88 o
  19   6   2       12.61        9.04     13.81 o
  20   6   2       49.27        5.50     19.81 o
 -21   7   2       35.52       56.63     21.07 o
 -20   7   2        7.64       18.83     18.90 o
 -19   7   2       21.34       22.18     10.84 o
 -18   7   2       24.20        4.01      8.88 o
 -17   7   2       30.53       29.66      8.66 o
 -16   7   2       42.74       46.99      8.82 o
 -15   7   2       25.71       22.26      8.13 o
 -14   7   2      748.03      733.47     19.94 o
 -13   7   2       45.49       28.44      6.45 o
 -12   7   2      943.03      923.97     17.82 o
 -11   7   2       21.76       26.90      5.74 o
 -10   7   2       19.52       10.11      4.52 o
  -9   7   2      313.08      307.54      8.30 o
  -8   7   2       53.15       53.94      4.67 o
  -7   7   2      393.12      364.17      8.22 o
  -6   7   2     2836.81     2818.45     34.34 o
  -5   7   2        3.05        5.75      2.70 o
  -4   7   2       90.73      136.57      3.84 o
  -3   7   2     3074.25     3331.53     30.13 o
  -2   7   2     1514.44     1621.08     15.34 o
  -1   7   2       14.46       20.27      2.31 o
   0   7   2     7753.54     8340.46     69.62 o
   1   7   2    14731.40    16201.84    137.89 o
   2   7   2       58.48       45.61      2.73 o
   3   7   2     2517.04     2802.28     26.77 o
   4   7   2        9.57        7.30      2.69 o
   5   7   2        2.35       -2.05      2.70 o
   6   7   2     2063.97     2031.87     24.66 o
   7   7   2       87.04      101.54      4.46 o
   8   7   2      971.53      956.60     14.10 o
   9   7   2     1268.92     1191.03     16.18 o
  10   7   2       15.65       14.48      5.63 o
  11   7   2       97.97       70.21      6.69 o
  12   7   2       39.99       33.32      6.32 o
  13   7   2      178.78      167.05      8.69 o
  14   7   2       25.25       28.15      6.79 o
  15   7   2       11.34       24.53      7.69 o
  16   7   2       25.00       20.23     10.31 o
  17   7   2        6.76        7.36     10.35 o
  18   7   2       13.10       30.84     12.95 o
  19   7   2       14.30       13.44     12.91 o
  20   7   2       21.51       47.41     21.07 o
 -20   8   2       19.35       33.65     19.47 o
 -19   8   2        4.04       -0.57     12.78 o
 -18   8   2      111.03      130.91     13.88 o
 -17   8   2        0.37       -8.36      8.36 o
 -16   8   2       13.34        5.83      8.22 o
 -15   8   2        1.77       -3.82      7.54 o
 -14   8   2        3.94       -5.59      7.01 o
 -13   8   2      479.52      455.38     14.50 o
 -12   8   2        4.75        4.44      6.86 o
 -11   8   2       12.36       13.25      6.58 o
 -10   8   2      287.30      292.00      9.28 o
  -9   8   2     1466.14     1470.41     22.78 o
  -8   8   2      117.57       86.21      5.45 o
  -7   8   2      196.81      245.15      6.96 o
  -6   8   2     1988.69     1925.51     22.15 o
  -5   8   2      146.15      158.86      4.35 o
  -4   8   2      241.45      273.15      5.63 o
  -3   8   2      312.99      352.70      6.09 o
  -2   8   2     1452.14     1850.48     16.91 o
  -1   8   2     3416.89     3690.68     31.29 o
   0   8   2      220.52      180.77      3.74 o
   1   8   2     5111.52     5481.75     48.31 o
   2   8   2     2700.14     2891.45     26.72 o
   3   8   2     2236.20     2449.13     24.08 o
   4   8   2     2278.48     2238.67     25.71 o
   5   8   2     2249.52     2490.65     27.58 o
   6   8   2       56.63       66.15      4.61 o
   7   8   2      245.86      236.84      8.31 o
   8   8   2      727.59      689.24     12.96 o
   9   8   2        1.50       -2.18      4.81 o
  10   8   2      611.33      624.17     13.75 o
  11   8   2       15.81       18.01      6.06 o
  12   8   2       88.53       72.27      7.16 o
  13   8   2       12.95       11.13      6.32 o
  14   8   2       68.82       66.73      7.47 o
  15   8   2       99.53       75.42      9.23 o
  16   8   2        0.39       -9.28      9.28 o
  17   8   2       49.32       58.40     12.11 o
  18   8   2       48.38       54.67     17.00 o
  19   8   2      152.33      204.22     18.01 o
 -20   9   2        3.26       34.04     16.31 o
 -19   9   2       42.18       22.97     30.29 o
 -18   9   2       14.98       20.65     10.40 o
 -17   9   2      389.99      432.78     26.76 o
 -16   9   2       17.66       10.67      8.13 o
 -15   9   2       17.94       23.34      8.07 o
 -14   9   2      430.35      456.82     14.90 o
 -13   9   2      389.79      356.28     12.92 o
 -12   9   2        0.38       -0.55      6.59 o
 -11   9   2      273.85      258.81     10.53 o
 -10   9   2       18.66        8.61      6.49 o
  -9   9   2      462.34      452.30     10.53 o
  -8   9   2      101.80      109.08      6.51 o
  -7   9   2       13.50       17.89      4.40 o
  -6   9   2     1225.08     1243.50     14.29 o
  -5   9   2      462.98      523.51      8.80 o
  -4   9   2      241.60      238.31      5.49 o
  -3   9   2      201.79      203.70      4.62 o
  -2   9   2       30.16       26.66      2.76 o
  -1   9   2      105.59      103.58      3.28 o
   0   9   2      984.15     1136.39     11.37 o
   1   9   2      676.40      774.07      9.36 o
   2   9   2      194.49      220.68      4.81 o
   3   9   2      594.17      650.90      8.60 o
   4   9   2      105.12       85.92      4.07 o
   5   9   2      152.59      163.94      5.28 o
   6   9   2      135.03      140.19      5.10 o
   7   9   2       61.87       47.16      4.86 o
   8   9   2      154.34      153.31      6.97 o
   9   9   2     1884.39     1761.61     26.22 o
  10   9   2       77.30       94.23      7.07 o
  11   9   2      992.13      971.73     18.26 o
  12   9   2       25.04       25.60      6.45 o
  13   9   2      114.54      119.93      8.19 o
  14   9   2       28.09       32.45      6.94 o
  15   9   2       15.52       20.20      6.88 o
  16   9   2       73.93       90.69     11.94 o
  17   9   2       25.38       19.45     17.78 o
  18   9   2       36.19       44.56     13.70 o
 -20  10   2       67.23       65.76     27.53 o
 -19  10   2      108.69      101.55     16.78 o
 -18  10   2        0.05        3.44     10.60 o
 -17  10   2        0.01       -2.49      9.67 o
 -16  10   2      277.65      303.97     17.63 o
 -15  10   2        3.71       -2.95      9.11 o
 -14  10   2       57.00       40.89      8.23 o
 -13  10   2      144.54      144.04      9.75 o
 -12  10   2        4.55       -3.64      6.63 o
 -11  10   2      209.19      183.73     10.18 o
 -10  10   2        0.35        0.62      6.35 o
  -9  10   2        1.34        1.76      6.58 o
  -8  10   2      827.80      772.17     13.22 o
  -7  10   2        7.56        4.87      3.83 o
  -6  10   2      628.18      588.90      9.13 o
  -5  10   2        1.24       -3.01      3.18 o
  -4  10   2        0.02        0.28      3.19 o
  -3  10   2      700.74      738.32      9.79 o
  -2  10   2      332.34      326.65      6.12 o
  -1  10   2      419.29      451.36      6.73 o
   0  10   2        7.08       11.01      2.84 o
   1  10   2      370.08      457.79      7.24 o
   2  10   2     1582.88     1606.45     16.65 o
   3  10   2      322.39      322.61      6.62 o
   4  10   2      678.50      672.06     10.38 o
   5  10   2       20.55        7.85      3.72 o
   6  10   2      237.41      209.60      6.72 o
   7  10   2      132.75      124.44      6.18 o
   8  10   2        4.55        2.70      5.09 o
   9  10   2        8.60       -2.54      5.85 o
  10  10   2      800.14      772.82     15.92 o
  11  10   2        0.40       -4.69      5.99 o
  12  10   2        4.69       -0.34      6.12 o
  13  10   2      136.23      144.45      8.82 o
  14  10   2      166.74      163.52      9.38 o
  15  10   2        3.61        3.60      7.64 o
  16  10   2       11.14       -3.71     15.45 o
  17  10   2        5.10       -2.29     12.64 o
  18  10   2       11.78        2.77     12.23 o
 -20  11   2       56.81       41.29     26.00 o
 -19  11   2       35.58       26.98     14.35 o
 -18  11   2        1.54      -10.23     10.23 o
 -17  11   2       18.06        9.76     10.89 o
 -16  11   2       62.06       68.56     12.26 o
 -15  11   2       31.76       34.95     10.24 o
 -14  11   2      237.29      235.16     13.96 o
 -13  11   2      452.75      490.40     18.17 o
 -12  11   2       30.53       26.94      8.21 o
 -11  11   2     1059.07      956.72     20.63 o
 -10  11   2       18.20       22.23      6.97 o
  -9  11   2      702.82      564.43     13.11 o
  -8  11   2        1.48       -1.13      5.44 o
  -7  11   2      511.97      442.78      9.38 o
  -6  11   2     1032.26     1083.60     13.55 o
  -5  11   2       64.33       48.62      3.84 o
  -4  11   2      389.16      375.35      7.65 o
  -3  11   2      105.12      176.21      4.77 o
  -2  11   2        5.12        4.68      3.00 o
  -1  11   2       80.31       84.44      3.84 o
   0  11   2     1599.06     1644.50     17.03 o
   1  11   2     2381.37     2249.66     22.24 o
   2  11   2       26.02       19.82      3.46 o
   3  11   2        1.48        3.65      3.40 o
   4  11   2      375.85      379.23      8.03 o
   5  11   2       40.17       33.75      4.42 o
   6  11   2        4.76       -2.92      3.86 o
   7  11   2     1370.03     1176.83     20.05 o
   8  11   2      875.67      860.75     18.23 o
   9  11   2       48.27       48.12      7.26 o
  10  11   2       12.82       20.32      7.05 o
  11  11   2      100.21      101.85      8.79 o
  12  11   2        5.19       -4.38      7.12 o
  13  11   2       50.03       24.86      8.28 o
  14  11   2      215.82      230.98     22.33 o
  15  11   2        6.99       17.45      9.89 o
  16  11   2       28.08       15.80      9.97 o
  17  11   2       35.05       68.86     14.70 o
  18  11   2       75.12      110.11     27.53 o
 -19  12   2        2.83        1.15     15.77 o
 -18  12   2      162.15      166.65     14.71 o
 -17  12   2        1.91       10.75     10.90 o
 -16  12   2        1.91        1.19     10.08 o
 -15  12   2        0.10       -7.94      9.33 o
 -14  12   2      166.19      155.86     12.62 o
 -13  12   2       95.94       82.90     10.49 o
 -12  12   2       94.34      105.34     11.04 o
 -11  12   2       95.54       74.98     10.08 o
 -10  12   2      949.39      851.82     19.43 o
  -9  12   2      275.75      278.56     11.14 o
  -8  12   2        1.44       -5.08      5.23 o
  -7  12   2     1184.23     1073.98     18.25 o
  -6  12   2      122.54       97.22      6.12 o
  -5  12   2      137.20      121.14      5.09 o
  -4  12   2      137.21      126.42      4.98 o
  -3  12   2     1688.43     1636.25     22.48 o
  -2  12   2       47.33       50.46      3.75 o
  -1  12   2      370.41      351.08      7.09 o
   0  12   2       15.15       14.03      3.66 o
   1  12   2       21.75       17.96      3.75 o
   2  12   2       27.49       24.58      3.85 o
   3  12   2      281.21      255.79      6.57 o
   4  12   2      331.54      288.80      7.45 o
   5  12   2       32.29       20.95      4.25 o
   6  12   2      741.39      754.63     12.64 o
   7  12   2       14.76       16.26      5.43 o
   8  12   2        0.57        4.12      5.40 o
   9  12   2        3.92       -4.42      6.26 o
  10  12   2      157.38      133.50      9.32 o
  11  12   2       35.24       20.28      7.69 o
  12  12   2      180.57      152.62     11.93 o
  13  12   2       44.72       52.05     10.17 o
  14  12   2        0.00        4.75      9.36 o
  15  12   2        9.87       -7.11      9.33 o
  16  12   2        0.38        4.59      9.91 o
  17  12   2       12.14        5.10     12.36 o
  18  12   2       21.88      -16.82     18.35 o
 -19  13   2        7.17       10.71     27.04 o
 -18  13   2      127.70      139.21     16.84 o
 -17  13   2       18.29        1.82     13.89 o
 -16  13   2       22.63       17.04     10.89 o
 -15  13   2       16.66        9.21     10.58 o
 -14  13   2       14.19       10.18      9.75 o
 -13  13   2       69.23       74.63     13.27 o
 -12  13   2      429.62      421.66     14.61 o
 -11  13   2      346.01      316.57     12.65 o
 -10  13   2      208.26      200.86     10.60 o
  -9  13   2       23.72       17.53      6.99 o
  -8  13   2        2.90        2.84      6.47 o
  -7  13   2       13.52       16.46      5.99 o
  -6  13   2     1526.12     1525.64     24.70 o
  -5  13   2        6.13       -2.38      5.53 o
  -4  13   2     1454.21     1409.89     23.11 o
  -3  13   2     2035.37     1840.83     26.50 o
  -2  13   2      758.81      761.97     11.92 o
  -1  13   2      371.47      329.19      8.23 o
   0  13   2        2.92       -1.01      4.28 o
   1  13   2     1781.63     1664.36     19.93 o
   2  13   2      381.88      365.89      8.01 o
   3  13   2       45.36       38.73      4.32 o
   4  13   2     5471.97     4970.89     57.69 o
   5  13   2       38.47       58.79      6.73 o
   6  13   2       52.65       47.91      5.29 o
   7  13   2      554.94      492.49     12.67 o
   8  13   2       27.77       40.57      6.65 o
   9  13   2        6.54        7.28      6.65 o
  10  13   2        0.39       -7.81      7.81 o
  11  13   2       87.79       87.22     13.30 o
  12  13   2       20.48       30.96      9.74 o
  13  13   2        0.23       -3.56      9.14 o
  14  13   2      104.74      117.95     12.34 o
  15  13   2       16.73       -2.74      9.85 o
  16  13   2       74.47       91.91     12.29 o
  17  13   2       46.59       68.82     27.53 o
 -18  14   2       74.16      116.40     27.00 o
 -17  14   2       58.04       35.26     12.03 o
 -16  14   2        3.87        3.86     11.04 o
 -15  14   2       20.49       18.21      9.36 o
 -14  14   2      155.21      158.90     11.94 o
 -13  14   2      278.09      319.91     13.53 o
 -12  14   2       19.16       27.25      8.35 o
 -11  14   2        0.43       -5.07      7.52 o
 -10  14   2       39.39       42.58      7.86 o
  -9  14   2     1116.64      998.22     21.37 o
  -8  14   2      368.96      354.79     12.66 o
  -7  14   2       20.70       15.34      5.98 o
  -6  14   2     1048.54      951.50     18.53 o
  -5  14   2      190.82      193.01      8.78 o
  -4  14   2      883.27      801.94     16.46 o
  -3  14   2        8.49        8.06      5.25 o
  -2  14   2      335.65      342.85     10.07 o
  -1  14   2     1030.93      927.53     15.62 o
   0  14   2     2396.94     1970.96     26.66 o
   1  14   2        0.50        2.65      4.62 o
   2  14   2      743.99      660.88     13.69 o
   3  14   2      795.95      759.73     14.13 o
   4  14   2      318.50      377.23     11.58 o
   5  14   2        1.48       -5.13      5.13 o
   6  14   2      196.89      178.07      8.83 o
   7  14   2      314.31      307.81     11.17 o
   8  14   2       52.47       62.85      7.53 o
   9  14   2       54.30       64.10      7.71 o
  10  14   2      288.58      288.34     17.35 o
  11  14   2       12.18        3.38      7.28 o
  12  14   2       43.17       33.22      8.46 o
  13  14   2        0.00       -9.27      9.27 o
  14  14   2       55.18       62.76     14.24 o
  15  14   2       34.39       28.60     11.12 o
  16  14   2        5.02        5.01     12.43 o
  17  14   2        3.90       29.06     26.00 o
 -17  15   2        7.75       -3.54     10.82 o
 -16  15   2        2.67       -0.59      9.17 o
 -15  15   2       35.59       34.80      9.88 o
 -14  15   2       26.32       24.22      9.23 o
 -13  15   2       22.72        2.57      9.16 o
 -12  15   2      154.81      161.00     10.89 o
 -11  15   2      166.46      174.17     11.09 o
 -10  15   2       84.55       71.51      8.61 o
  -9  15   2      235.98      197.84     10.73 o
  -8  15   2       72.57       57.24      8.10 o
  -7  15   2       20.63       22.34      6.81 o
  -6  15   2      208.72      206.14      9.19 o
  -5  15   2      476.19      440.72     12.40 o
  -4  15   2     1698.26     1487.25     24.82 o
  -3  15   2       31.04       33.66      5.95 o
  -2  15   2       33.19       39.39      5.72 o
  -1  15   2      228.33      232.75      8.10 o
   0  15   2      135.35      115.20      6.49 o
   1  15   2      241.75      199.07      7.72 o
   2  15   2        9.92       11.05      5.01 o
   3  15   2     1290.28     1157.08     19.27 o
   4  15   2      192.59      199.50      8.46 o
   5  15   2       94.05       98.29      8.53 o
   6  15   2      279.42      268.73     10.52 o
   7  15   2       96.38       82.18      7.84 o
   8  15   2      121.04      117.51      8.48 o
   9  15   2      157.82      158.61      9.73 o
  10  15   2       43.97       36.46      7.73 o
  11  15   2       48.30       50.22      8.49 o
  12  15   2        7.34        2.29      7.84 o
  13  15   2       90.34       94.69     10.06 o
  14  15   2       28.95       30.34      9.17 o
  15  15   2       14.84       10.07      9.90 o
  16  15   2        4.53       19.52     19.65 o
 -17  16   2       26.40       67.93     16.59 o
 -16  16   2       21.47       30.47     11.51 o
 -15  16   2       64.02       67.54     10.26 o
 -14  16   2        7.41        8.56      8.79 o
 -13  16   2      101.32      123.53     10.99 o
 -12  16   2      425.26      451.76     18.87 o
 -11  16   2       92.36      102.96     11.98 o
 -10  16   2      213.66      200.94     11.46 o
  -9  16   2       31.03       22.55      7.71 o
  -8  16   2        1.15       -6.65      6.65 o
  -7  16   2       54.46       47.90      7.72 o
  -6  16   2       68.75       91.30      7.72 o
  -5  16   2        5.40        6.99      6.22 o
  -4  16   2       90.68       82.13      7.35 o
  -3  16   2        7.16       -2.33      5.78 o
  -2  16   2      102.69      107.07      6.94 o
  -1  16   2       17.74       16.05      5.45 o
   0  16   2      679.69      570.52     12.69 o
   1  16   2     1026.23      925.29     16.32 o
   2  16   2       15.11       14.72      5.28 o
   3  16   2      141.86      138.24      7.38 o
   4  16   2     1126.73     1058.48     20.97 o
   5  16   2        5.58       10.33      6.37 o
   6  16   2       12.91        8.47      6.23 o
   7  16   2       90.38      100.54      8.31 o
   8  16   2       67.52       67.65      8.21 o
   9  16   2       11.92       11.78      8.23 o
  10  16   2       74.83       80.37      8.91 o
  11  16   2        0.11        2.39      7.53 o
  12  16   2       23.02        8.29      8.78 o
  13  16   2       20.49       13.22      9.58 o
  14  16   2        0.17       -6.45      9.61 o
  15  16   2        0.40        9.67     14.40 o
 -16  17   2       72.70       84.67     16.47 o
 -15  17   2        2.49       20.75      9.19 o
 -14  17   2       31.56       31.88      9.63 o
 -13  17   2       22.64       34.86      9.55 o
 -12  17   2       12.19       -1.74      8.50 o
 -11  17   2        0.27        0.44      7.99 o
 -10  17   2      163.23      179.22     11.29 o
  -9  17   2        3.08       -1.24      7.42 o
  -8  17   2      160.40      184.29     10.82 o
  -7  17   2       75.88       82.58      8.50 o
  -6  17   2       80.84       71.33      8.44 o
  -5  17   2       16.11       18.45      6.51 o
  -4  17   2      272.36      278.16     12.92 o
  -3  17   2       54.24       42.07      6.97 o
  -2  17   2       60.24       70.59      7.50 o
  -1  17   2      435.51      410.69     11.04 o
   0  17   2      266.54      253.29      9.04 o
   1  17   2       37.54       44.17      6.04 o
   2  17   2       22.78       20.04      5.83 o
   3  17   2      183.81      159.22      8.10 o
   4  17   2       12.53       14.06      7.31 o
   5  17   2      417.13      400.15     13.91 o
   6  17   2       82.57       93.65     11.26 o
   7  17   2       56.50       62.56     13.91 o
   8  17   2      324.60      328.65     16.22 o
   9  17   2       67.71       39.31      8.59 o
  10  17   2      124.92      152.12     11.26 o
  11  17   2       15.78        7.06      9.50 o
  12  17   2        1.36       12.23      9.78 o
  13  17   2       40.59       30.87     12.97 o
  14  17   2        0.05       -2.30     11.61 o
 -15  18   2       43.88       90.50     16.37 o
 -14  18   2        0.46       17.38      8.71 o
 -13  18   2       50.18       57.68      9.71 o
 -12  18   2      144.79      167.79     13.23 o
 -11  18   2       16.09       11.34      8.51 o
 -10  18   2       80.08       81.13      9.93 o
  -9  18   2       42.98       47.87      8.68 o
  -8  18   2        0.77       13.95      7.98 o
  -7  18   2        1.62       -7.03      7.14 o
  -6  18   2        5.40        9.32      7.55 o
  -5  18   2        0.61       -6.71      6.71 o
  -4  18   2       11.87       10.01      8.61 o
  -3  18   2        1.27        3.14      7.51 o
  -2  18   2        4.94        2.23      5.89 o
  -1  18   2        7.60        6.73      5.73 o
   0  18   2        0.48        7.74      5.66 o
   1  18   2       79.57       85.93      7.26 o
   2  18   2       63.48       62.75      8.11 o
   3  18   2        0.25       -0.89      6.26 o
   4  18   2       58.73       66.91      8.23 o
   5  18   2      214.06      240.80     19.19 o
   6  18   2      221.92      220.96     11.58 o
   7  18   2      164.05      163.88     12.39 o
   8  18   2      118.92      146.99     12.15 o
   9  18   2      310.38      343.42     15.92 o
  10  18   2       48.40       39.36     10.36 o
  11  18   2       39.47       24.76     12.26 o
  12  18   2       27.99       22.22     10.24 o
  13  18   2        1.59        5.13      9.48 o
 -14  19   2        1.65       53.60     17.24 o
 -13  19   2        1.98       15.12     41.13 o
 -12  19   2       50.54       77.39     10.04 o
 -11  19   2        2.90       17.60      8.53 o
 -10  19   2      137.80      148.33     11.29 o
  -9  19   2       19.55       20.65      8.46 o
  -8  19   2       34.72       44.67      9.12 o
  -7  19   2       11.83       -7.30      7.30 o
  -6  19   2      108.44      129.36     10.14 o
  -5  19   2       26.79       19.91      7.93 o
  -4  19   2      158.54      176.92     10.63 o
  -3  19   2      113.95      123.98      8.92 o
  -2  19   2        5.21        9.33      6.74 o
  -1  19   2        0.00       -4.62      6.04 o
   0  19   2      331.13      378.73     13.90 o
   1  19   2        2.77       -6.40      6.40 o
   2  19   2        1.33        1.67      7.48 o
   3  19   2      232.06      287.76     16.29 o
   4  19   2      201.28      181.24     12.13 o
   5  19   2        0.05       -2.11      8.70 o
   6  19   2        2.83        4.57     10.60 o
   7  19   2      147.16      130.84     12.32 o
   8  19   2      424.48      475.71     18.80 o
   9  19   2        0.09       -5.42      9.06 o
  10  19   2       63.97       48.12     10.67 o
  11  19   2      113.07      121.53     12.35 o
  12  19   2       44.89       18.66     15.27 o
 -12  20   2       25.27       39.24     17.59 o
 -11  20   2       68.24       86.19     11.71 o
 -10  20   2       30.88       39.27     12.96 o
  -9  20   2      172.18      207.21     16.45 o
  -8  20   2       83.13       73.13      9.79 o
  -7  20   2       81.43       70.40     10.44 o
  -6  20   2      441.29      440.06     18.71 o
  -5  20   2        5.77       -6.06      9.09 o
  -4  20   2      380.37      408.78     13.72 o
  -3  20   2        3.73       -1.93      9.10 o
  -2  20   2        7.10        7.07      7.24 o
  -1  20   2        0.00        6.37      7.06 o
   0  20   2       19.22       11.35      7.32 o
   1  20   2       24.41        7.98      7.37 o
   2  20   2       81.82       84.93      9.10 o
   3  20   2       10.16        6.14      8.80 o
   4  20   2       36.05       42.23     10.11 o
   5  20   2        5.74       -8.44      8.44 o
   6  20   2      223.93      233.86     14.26 o
   7  20   2       17.10       -1.58     11.32 o
   8  20   2       45.49       78.12     10.97 o
   9  20   2        5.53       -0.29      9.32 o
  10  20   2       42.22       56.07     12.43 o
  11  20   2       12.92       56.59     30.59 o
 -11  21   2        4.33      -22.94     22.94 o
 -10  21   2       72.40       33.65     32.12 o
  -9  21   2        0.43        8.80     11.70 o
  -8  21   2       72.99      108.80     12.57 o
  -7  21   2      289.83      320.05     16.33 o
  -6  21   2       72.81       83.96     13.57 o
  -5  21   2       70.23       80.08     13.44 o
  -4  21   2      110.35      113.20     10.38 o
  -3  21   2      209.09      231.11     12.31 o
  -2  21   2        1.72        6.48      7.48 o
  -1  21   2       14.16       17.04      7.83 o
   0  21   2       47.91       50.23      8.58 o
   1  21   2      261.56      252.81     12.51 o
   2  21   2      271.78      271.11     15.01 o
   3  21   2      216.89      261.13     14.54 o
   4  21   2        0.94       -8.50      8.50 o
   5  21   2        0.59       12.63      9.59 o
   6  21   2      397.55      436.54     18.11 o
   7  21   2      173.67      169.90     16.96 o
   8  21   2      172.10      192.42     16.62 o
   9  21   2        1.45       -2.11     21.41 o
  -9  22   2       10.55       12.23     26.00 o
  -8  22   2      260.64      243.17     42.82 o
  -7  22   2        3.42      -15.29     22.94 o
  -6  22   2     1201.31     1274.31     36.76 o
  -5  22   2        6.93       -2.89     10.00 o
  -4  22   2        8.07       10.36     10.08 o
  -3  22   2      536.43      549.41     20.38 o
  -2  22   2      181.31      193.26     11.90 o
  -1  22   2      423.75      477.52     16.33 o
   0  22   2        5.22       -0.09      8.03 o
   1  22   2       17.92       15.24      9.43 o
   2  22   2       15.44        0.04     10.75 o
   3  22   2      419.71      483.21     22.07 o
   4  22   2        5.13        8.68     12.03 o
   5  22   2       97.64       98.62     16.77 o
   6  22   2        0.00      -10.59     10.59 o
   7  22   2      140.24      139.17     33.65 o
  -6  23   2      260.28      246.23     41.29 o
  -5  23   2       16.56       52.00     29.06 o
  -4  23   2       39.51       35.18     24.47 o
  -3  23   2      390.48      437.40     45.88 o
  -2  23   2      121.40      181.99     33.65 o
  -1  23   2      185.97      163.13     22.15 o
   0  23   2        4.06        0.88     19.12 o
   1  23   2      188.80      221.46     23.50 o
   2  23   2       43.44       48.94     26.00 o
   3  23   2      339.52      463.40     48.94 o
   4  23   2        0.15       33.65     26.00 o
 -23   1   3        2.19      -22.20     40.53 o
 -22   1   3       62.44       52.44     15.36 o
 -21   1   3       61.69       35.97     14.71 o
 -20   1   3      138.86      163.62     18.98 o
 -19   1   3      118.95      122.63     15.66 o
 -18   1   3       24.72       18.95     12.12 o
 -17   1   3        1.03       -2.34      7.12 o
 -16   1   3       23.59       19.90      6.35 o
 -15   1   3        7.53       -4.42      4.42 o
 -14   1   3      579.45      524.17     10.55 o
 -13   1   3       72.19       60.81      5.29 o
 -12   1   3       64.17       65.51      5.05 o
 -11   1   3       90.37       75.09      5.60 o
 -10   1   3      275.09      314.67      8.42 o
  -9   1   3        3.65        1.35      3.66 o
  -8   1   3     1144.83     1271.92     19.95 o
  -7   1   3      647.26      702.08     10.68 o
  -6   1   3     6920.96     7340.38     61.42 o
  -5   1   3      855.45      876.01      9.27 o
  -4   1   3     9876.15    10208.81     84.19 o
  -3   1   3       16.38       10.57      1.41 o
  -2   1   3      968.60     1038.05      8.95 o
  -1   1   3      561.33      587.61      4.81 o
   0   1   3     3876.67     3978.97     28.88 o
   1   1   3     9027.29     9161.09     68.50 o
   2   1   3      235.66      331.91      5.32 o
   3   1   3      138.22      153.16      3.12 o
   4   1   3     7865.63     8266.26     78.83 o
   5   1   3      600.50      596.05      7.69 o
   6   1   3      268.02      287.09      6.29 o
   7   1   3     2110.27     2382.23     26.73 o
   8   1   3      521.33      572.14      8.88 o
   9   1   3     1552.40     1629.77     19.14 o
  10   1   3      255.41      227.12      6.54 o
  11   1   3       61.89       59.26      5.02 o
  12   1   3      428.41      393.97     11.01 o
  13   1   3       44.35       38.37      7.24 o
  14   1   3        8.26       -2.65      9.28 o
  15   1   3      126.26      126.70     10.88 o
  16   1   3       15.77        8.36      9.08 o
  17   1   3        2.15        5.80     11.05 o
  18   1   3       82.06       85.46     14.90 o
  19   1   3        0.80        1.51     13.81 o
  20   1   3        7.82      -16.61     17.22 o
 -23   2   3       63.40      102.96     23.23 o
 -22   2   3       50.90       54.09     20.75 o
 -21   2   3       19.89       37.80     14.26 o
 -20   2   3       33.47       50.04     14.43 o
 -19   2   3        4.91        2.71     12.76 o
 -18   2   3       88.88       97.55     13.73 o
 -17   2   3       28.42       19.49      9.48 o
 -16   2   3      101.37       94.17      8.67 o
 -15   2   3       11.22        2.57      4.48 o
 -14   2   3       19.70       11.98      4.56 o
 -13   2   3       30.04       39.45      5.32 o
 -12   2   3       77.71       75.24      5.73 o
 -11   2   3      268.46      258.24      8.00 o
 -10   2   3     1191.08     1169.31     17.87 o
  -9   2   3        3.06        2.02      3.18 o
  -8   2   3     5897.79     6014.04     60.91 o
  -7   2   3     2633.44     2554.05     29.45 o
  -6   2   3     1461.80     1588.53     17.84 o
  -5   2   3     2048.21     2218.33     19.78 o
  -4   2   3     2065.69     1955.93     17.87 o
  -3   2   3    11650.77    12147.46     96.88 o
  -2   2   3      450.13      526.45      5.13 o
  -1   2   3     2314.00     2235.31     16.31 o
   0   2   3    20075.63    21026.86    162.17 o
   1   2   3     5412.99     5685.71     46.65 o
   2   2   3    53345.23    57654.46    464.59 o
   3   2   3    14887.07    15790.96    127.03 o
   4   2   3      134.49      154.86      4.05 o
   5   2   3     3256.56     3369.94     32.56 o
   6   2   3     5712.54     5985.82     56.31 o
   7   2   3      203.42      252.95      7.08 o
   8   2   3      136.55      167.66      5.43 o
   9   2   3       88.73      101.36      5.20 o
  10   2   3     1305.10     1269.40     17.96 o
  11   2   3      732.02      715.98     13.75 o
  12   2   3       36.01       30.88      6.24 o
  13   2   3      114.40      101.81      7.30 o
  14   2   3       65.04       69.05      8.59 o
  15   2   3       14.64        5.52      8.76 o
  16   2   3       64.88       66.43     10.47 o
  17   2   3       27.44       22.78     11.13 o
  18   2   3       47.50       42.80     14.71 o
  19   2   3       12.28       15.14     14.41 o
  20   2   3       20.36       35.97     14.33 o
 -23   3   3      188.99      236.43     27.56 o
 -22   3   3       94.68      129.16     17.33 o
 -21   3   3        0.50      -12.93     12.93 o
 -20   3   3      180.99      201.86     18.33 o
 -19   3   3       34.45       11.57     12.38 o
 -18   3   3       44.89       43.82     10.56 o
 -17   3   3        0.48       -2.20      8.25 o
 -16   3   3        3.26        0.11      9.68 o
 -15   3   3       50.58       49.69      6.26 o
 -14   3   3      248.70      279.40      7.78 o
 -13   3   3      165.10      165.34      6.13 o
 -12   3   3      131.70      141.89      7.60 o
 -11   3   3      565.51      518.85     10.12 o
 -10   3   3        2.50        3.36      3.54 o
  -9   3   3       58.01       39.67      3.41 o
  -8   3   3      693.64      803.44     10.55 o
  -7   3   3     2068.00     2277.42     24.01 o
  -6   3   3      169.41      189.00      4.55 o
  -5   3   3     1018.23     1134.57     12.24 o
  -4   3   3     5347.56     5603.57     48.28 o
  -3   3   3     1520.67     1811.30     15.60 o
  -2   3   3     2960.19     3452.27     27.05 o
  -1   3   3     2887.35     3115.39     25.40 o
   0   3   3       57.49       95.10      3.86 o
   1   3   3     1819.00     1818.59     19.16 o
   2   3   3      337.51      328.56      4.82 o
   3   3   3     4442.22     4355.63     35.94 o
   4   3   3      373.99      414.91      6.54 o
   5   3   3     9529.78    10059.40     92.71 o
   6   3   3      370.74      360.09      7.30 o
   7   3   3     1844.03     1947.06     23.37 o
   8   3   3     1376.98     1524.31     19.68 o
   9   3   3      961.04      974.22     14.68 o
  10   3   3       94.02       96.01      5.81 o
  11   3   3      207.20      235.03      8.52 o
  12   3   3       14.85        7.86      5.92 o
  13   3   3        0.00       -2.34      5.96 o
  14   3   3      466.48      483.68     15.31 o
  15   3   3       55.73       65.38      8.68 o
  16   3   3       29.94       21.75      9.54 o
  17   3   3       26.34       23.18     12.21 o
  18   3   3       19.11       -6.05     13.69 o
  19   3   3       54.16       43.79     14.38 o
  20   3   3       63.85       53.98     22.15 o
 -22   4   3       14.22       41.93     14.68 o
 -21   4   3        8.71       -3.60     13.14 o
 -20   4   3       12.54       -6.97     15.89 o
 -19   4   3      113.50      142.45     15.44 o
 -18   4   3        7.18       -3.90      7.66 o
 -17   4   3       31.72       29.03      8.25 o
 -16   4   3      353.72      358.23     13.59 o
 -15   4   3        1.44       -6.18      6.18 o
 -14   4   3     1023.83      941.25     15.37 o
 -13   4   3      693.54      649.89     11.36 o
 -12   4   3        0.04       -3.78      4.28 o
 -11   4   3      105.88       99.26      6.19 o
 -10   4   3       51.51       59.66      4.26 o
  -9   4   3     1744.41     1748.41     21.35 o
  -8   4   3      374.18      412.37      8.17 o
  -7   4   3       16.57       18.10      3.09 o
  -6   4   3     3254.59     3657.24     33.84 o
  -5   4   3     1071.94     1216.32     12.69 o
  -4   4   3        0.15        0.27      2.19 o
  -3   4   3      628.78      649.98      6.98 o
  -2   4   3    15514.68    16975.75    123.10 o
  -1   4   3     2238.08     2625.02     20.13 o
   0   4   3     1696.77     1702.91     16.19 o
   1   4   3        0.13        4.25      2.14 o
   2   4   3        0.24       -1.68      1.68 o
   3   4   3      220.92      231.18      4.62 o
   4   4   3      244.92      287.64      6.62 o
   5   4   3      116.44      106.37      4.77 o
   6   4   3      166.11      199.57      5.45 o
   7   4   3     2354.28     2428.76     27.03 o
   8   4   3      650.67      698.00     11.61 o
   9   4   3        5.16        4.92      4.16 o
  10   4   3        0.00       -3.91      4.37 o
  11   4   3       11.60        2.22      5.91 o
  12   4   3      142.68      138.98      8.40 o
  13   4   3       76.01       63.44      7.56 o
  14   4   3      124.79      128.20     15.96 o
  15   4   3        3.32       -2.68      7.50 o
  16   4   3       31.52        7.38      9.47 o
  17   4   3       58.76       34.98     12.25 o
  18   4   3        8.28       -8.63     13.08 o
  19   4   3        0.05       -8.31     16.34 o
  20   4   3       55.04       61.66     22.15 o
 -22   5   3       73.04      115.59     24.87 o
 -21   5   3        3.46      -12.21     13.37 o
 -20   5   3       33.80       30.13     14.13 o
 -19   5   3      266.29      300.47     16.87 o
 -18   5   3       32.53       28.98      8.90 o
 -17   5   3       42.91       39.84      8.62 o
 -16   5   3       59.31       36.65     10.08 o
 -15   5   3        0.04       -7.12      7.12 o
 -14   5   3      333.54      341.92     11.20 o
 -13   5   3      735.25      703.78     12.68 o
 -12   5   3        1.06       -2.74      4.61 o
 -11   5   3       16.14       11.40      4.62 o
 -10   5   3        7.49        5.66      3.96 o
  -9   5   3      658.70      659.99     10.92 o
  -8   5   3      338.87      401.35      9.25 o
  -7   5   3     3133.91     3483.38     42.72 o
  -6   5   3     2416.38     2604.43     42.42 o
  -5   5   3      748.78      905.18     11.13 o
  -4   5   3     1029.75     1107.44     12.15 o
  -3   5   3     1813.25     2018.62     19.30 o
  -2   5   3     3121.46     3337.80     27.95 o
  -1   5   3      510.11      515.07      5.79 o
   0   5   3       62.35       86.57      2.50 o
   1   5   3      478.01      567.71      9.15 o
   2   5   3     1859.66     2077.08     20.15 o
   3   5   3      118.75      132.14      4.80 o
   4   5   3     1067.04     1073.77     13.78 o
   5   5   3      927.14      960.18     11.54 o
   6   5   3       13.85       19.44      3.23 o
   7   5   3      474.77      496.74     11.67 o
   8   5   3       32.01       20.75      3.87 o
   9   5   3      358.45      368.30      8.23 o
  10   5   3       16.79       13.01      5.49 o
  11   5   3      110.42      127.59      7.98 o
  12   5   3       13.49        1.01      6.21 o
  13   5   3      357.90      353.11     12.07 o
  14   5   3      245.87      231.05     10.67 o
  15   5   3       24.61        4.08      7.46 o
  16   5   3       40.00       24.05      7.95 o
  17   5   3       13.47        5.63     13.97 o
  18   5   3        0.02       -0.79     12.57 o
  19   5   3       17.96        9.18     13.19 o
  20   5   3        0.74      -16.37     18.29 o
 -21   6   3       42.86       38.23     28.29 o
 -20   6   3       16.08       16.12     12.76 o
 -19   6   3        0.49       -3.53     10.11 o
 -18   6   3        5.33       -7.88      7.88 o
 -17   6   3       10.52        2.46      7.67 o
 -16   6   3      198.44      167.93     10.92 o
 -15   6   3       63.58       66.08      8.56 o
 -14   6   3        0.35       -0.44      6.67 o
 -13   6   3       91.12      114.38      8.37 o
 -12   6   3      114.08      123.05      7.43 o
 -11   6   3     1032.01     1089.84     17.27 o
 -10   6   3     1018.96     1094.24     17.52 o
  -9   6   3       47.25       80.87      5.14 o
  -8   6   3       37.80       40.86      4.06 o
  -7   6   3     1425.19     1522.99     17.50 o
  -6   6   3     1017.63     1350.42     15.65 o
  -5   6   3     1997.55     2116.34     21.58 o
  -4   6   3       92.97       89.65      3.62 o
  -3   6   3      501.35      547.53      7.47 o
  -2   6   3      745.56      808.59      8.22 o
  -1   6   3      348.81      371.20      4.96 o
   0   6   3     1040.03     1085.52     10.99 o
   1   6   3     1870.79     2022.82     18.50 o
   2   6   3     3133.02     3553.23     33.13 o
   3   6   3       33.84       25.44      2.57 o
   4   6   3     1031.84     1048.64     12.96 o
   5   6   3      397.64      411.54      7.75 o
   6   6   3        3.08        3.90      2.97 o
   7   6   3     1259.96     1366.34     16.95 o
   8   6   3      237.64      233.41      6.41 o
   9   6   3      353.70      382.50      8.29 o
  10   6   3       26.07       25.43      5.80 o
  11   6   3      225.70      204.67      8.60 o
  12   6   3       11.62       23.16      6.36 o
  13   6   3      185.41      204.20      9.31 o
  14   6   3      264.52      267.72     10.50 o
  15   6   3        2.31       -1.69      7.18 o
  16   6   3        4.50       12.76      7.74 o
  17   6   3      149.38      123.19     14.20 o
  18   6   3       10.93        5.69     14.67 o
  19   6   3       32.71       26.41     18.32 o
  20   6   3        2.52        0.76     19.47 o
 -21   7   3      176.58      219.94     25.89 o
 -20   7   3       14.10       25.87     19.38 o
 -19   7   3        7.95        4.09     10.53 o
 -18   7   3      291.81      322.26     14.32 o
 -17   7   3      109.97       87.52      9.85 o
 -16   7   3      331.29      343.60     16.20 o
 -15   7   3       25.49        8.73      7.63 o
 -14   7   3      370.99      355.39     12.96 o
 -13   7   3      218.89      198.47      9.95 o
 -12   7   3      221.31      228.94      9.11 o
 -11   7   3      105.84      106.71      6.46 o
 -10   7   3      346.11      342.01      8.59 o
  -9   7   3        9.90        2.52      4.19 o
  -8   7   3        4.23        1.02      3.91 o
  -7   7   3        0.22        0.93      3.16 o
  -6   7   3       14.64        4.58      3.07 o
  -5   7   3      842.17      931.62     11.60 o
  -4   7   3        8.52       24.14      2.74 o
  -3   7   3     6796.70     7344.80     68.11 o
  -2   7   3      131.10      134.86      3.28 o
  -1   7   3     2908.24     2991.21     27.16 o
   0   7   3      256.49      281.52      6.96 o
   1   7   3     2180.70     2441.46     22.62 o
   2   7   3      935.66     1056.09     10.71 o
   3   7   3     1447.37     1587.49     17.46 o
   4   7   3       85.62       69.04      3.33 o
   5   7   3       42.54       34.90      3.05 o
   6   7   3      198.40      227.64      6.46 o
   7   7   3       10.97        4.42      4.35 o
   8   7   3       14.01        9.13      4.72 o
   9   7   3        0.96        2.45      4.85 o
  10   7   3       39.71       44.07      6.18 o
  11   7   3      431.31      389.63     11.45 o
  12   7   3      559.50      559.64     14.00 o
  13   7   3      453.12      476.37     13.21 o
  14   7   3       21.08       19.08      6.88 o
  15   7   3       27.15       13.24      7.61 o
  16   7   3       17.24        6.98      9.24 o
  17   7   3        0.11       -5.09     10.06 o
  18   7   3      121.67      155.65     16.78 o
  19   7   3       20.58        0.87     22.94 o
 -21   8   3       10.29       50.35     19.98 o
 -20   8   3       27.34        8.76     22.09 o
 -19   8   3      246.69      298.03     20.51 o
 -18   8   3       75.73       60.85     14.87 o
 -17   8   3       21.19       19.21      8.70 o
 -16   8   3       18.32       19.44      8.23 o
 -15   8   3        0.02       -7.48      7.48 o
 -14   8   3      115.79      108.77      9.45 o
 -13   8   3      297.75      255.23     11.35 o
 -12   8   3     2636.59     2235.83     36.13 o
 -11   8   3      185.77      175.95      8.96 o
 -10   8   3      918.29      823.46     14.53 o
  -9   8   3       22.48       23.18      4.64 o
  -8   8   3        1.14        5.49      4.06 o
  -7   8   3       15.84       28.54      3.83 o
  -6   8   3      210.40      245.60      5.49 o
  -5   8   3       71.54       51.15      3.18 o
  -4   8   3      404.59      447.32      7.01 o
  -3   8   3     3758.22     4265.24     38.23 o
  -2   8   3     3721.82     4046.29     34.20 o
  -1   8   3       77.18      128.05      3.14 o
   0   8   3     1704.91     1891.78     18.94 o
   1   8   3     2908.11     3169.38     28.93 o
   2   8   3     1760.94     1934.93     18.24 o
   3   8   3      272.19      274.25      6.37 o
   4   8   3      219.82      189.00      5.17 o
   5   8   3        8.68       14.35      3.96 o
   6   8   3      393.92      413.43      8.68 o
   7   8   3       25.96       20.36      4.37 o
   8   8   3      583.56      518.13     11.23 o
   9   8   3      168.04      180.10      7.91 o
  10   8   3        7.75       11.49      5.73 o
  11   8   3      183.48      154.66      8.20 o
  12   8   3        1.66       -1.58      6.05 o
  13   8   3       46.90       39.72      7.17 o
  14   8   3        2.49        5.48      6.55 o
  15   8   3       66.17       77.34      9.14 o
  16   8   3        1.98        7.26     10.23 o
  17   8   3      126.74      170.89     16.41 o
  18   8   3        4.04        0.89     11.96 o
  19   8   3       28.77       56.59     21.63 o
 -20   9   3       34.56       27.90     14.40 o
 -19   9   3      215.45      260.62     16.76 o
 -18   9   3        3.18        7.21     15.18 o
 -17   9   3       37.01       17.94     10.71 o
 -16   9   3        7.83       12.37      9.55 o
 -15   9   3      503.44      487.22     15.65 o
 -14   9   3        1.01       -1.97      7.30 o
 -13   9   3      422.90      421.81     13.74 o
 -12   9   3        8.72       -3.86      6.55 o
 -11   9   3       16.34        8.43      6.67 o
 -10   9   3      613.17      626.61     15.61 o
  -9   9   3       86.97       97.20      6.03 o
  -8   9   3     2857.55     2608.15     32.37 o
  -7   9   3       89.26       87.31      4.62 o
  -6   9   3     1635.45     1695.81     18.90 o
  -5   9   3      200.68      218.29      5.20 o
  -4   9   3      467.81      399.75      6.92 o
  -3   9   3     4553.97     4912.25     45.27 o
  -2   9   3      363.58      378.95      6.20 o
  -1   9   3       10.26        8.79      2.60 o
   0   9   3     7294.32     7582.58     66.09 o
   1   9   3      932.03     1024.65     11.39 o
   2   9   3      687.86      779.83     10.01 o
   3   9   3     3385.22     3558.93     36.51 o
   4   9   3       26.14       39.98      3.86 o
   5   9   3      626.03      590.94      9.70 o
   6   9   3       37.75       44.34      3.92 o
   7   9   3       32.06       30.53      4.81 o
   8   9   3       23.94        9.58      4.55 o
   9   9   3       97.00       89.36      6.99 o
  10   9   3       10.60       10.12      5.80 o
  11   9   3        0.20       -2.48      5.86 o
  12   9   3        0.00       -5.41      5.86 o
  13   9   3       27.20       19.06      6.70 o
  14   9   3       52.96       47.48     10.40 o
  15   9   3        0.02       -0.19      7.66 o
  16   9   3        0.14        0.96      9.89 o
  17   9   3        8.95       13.11     11.05 o
  18   9   3       11.45        1.91     18.35 o
 -20  10   3        3.49       17.86     14.40 o
 -19  10   3       79.33       65.01     12.42 o
 -18  10   3       46.53       41.82     11.65 o
 -17  10   3        1.27        2.60     10.36 o
 -16  10   3        6.92        6.35      9.43 o
 -15  10   3       55.90       52.39     10.31 o
 -14  10   3      267.48      212.87     13.43 o
 -13  10   3       85.65       78.29      8.34 o
 -12  10   3      513.43      465.28     15.61 o
 -11  10   3      944.13      834.33     18.81 o
 -10  10   3     3697.02     3413.07     50.40 o
  -9  10   3     3240.84     2844.54     39.73 o
  -8  10   3       91.15       93.14      5.60 o
  -7  10   3       23.76       23.16      4.19 o
  -6  10   3      172.47      190.22      5.45 o
  -5  10   3      413.87      410.67      7.78 o
  -4  10   3       76.80       70.86      3.96 o
  -3  10   3        0.73       -0.35      2.92 o
  -2  10   3       71.08       84.70      3.45 o
  -1  10   3       87.84       95.23      3.73 o
   0  10   3      318.55      335.19      6.20 o
   1  10   3     1332.74     1385.16     14.81 o
   2  10   3     2255.79     2291.68     23.83 o
   3  10   3        3.18       -0.93      3.30 o
   4  10   3     1640.60     1662.35     19.74 o
   5  10   3     1452.13     1384.53     18.07 o
   6  10   3     1121.81     1107.11     15.61 o
   7  10   3       20.43       30.80      4.83 o
   8  10   3     1016.18      909.60     16.92 o
   9  10   3     1484.62     1305.17     21.61 o
  10  10   3      279.95      287.32     10.15 o
  11  10   3      168.15      173.34      8.87 o
  12  10   3       85.81       65.62      7.57 o
  13  10   3        6.76        4.76      7.86 o
  14  10   3       87.88       87.72      8.31 o
  15  10   3       25.44       28.57      7.78 o
  16  10   3      146.21      169.23     14.03 o
  17  10   3       27.97       23.67     13.87 o
  18  10   3       35.02       42.82     22.94 o
 -20  11   3       25.19        0.00     22.94 o
 -19  11   3      111.04      124.70     14.16 o
 -18  11   3       53.47       65.94     12.24 o
 -17  11   3        6.64        7.32     10.36 o
 -16  11   3       11.37        5.58     10.08 o
 -15  11   3       13.59       13.76      9.78 o
 -14  11   3      106.65       92.77     11.09 o
 -13  11   3      175.72      185.72     18.72 o
 -12  11   3       40.21       28.25      9.09 o
 -11  11   3      810.53      711.19     21.66 o
 -10  11   3     1273.55     1136.50     22.12 o
  -9  11   3       31.88       27.72      6.03 o
  -8  11   3      107.10       91.16      6.85 o
  -7  11   3      681.51      641.57     11.56 o
  -6  11   3      720.58      736.79     10.82 o
  -5  11   3      213.84      205.74      5.83 o
  -4  11   3        7.06        8.53      3.43 o
  -3  11   3       46.32       54.37      3.92 o
  -2  11   3       75.85       78.57      3.69 o
  -1  11   3       80.16       86.92      4.17 o
   0  11   3      145.05      162.99      6.71 o
   1  11   3      421.93      392.05      7.10 o
   2  11   3       27.15       47.74      3.80 o
   3  11   3      350.04      362.40      7.29 o
   4  11   3     1122.41     1053.69     14.29 o
   5  11   3      284.95      251.28      7.21 o
   6  11   3     1754.67     1617.23     25.20 o
   7  11   3      133.31      109.93      6.99 o
   8  11   3        2.24        0.38      6.83 o
   9  11   3       62.68       62.89      7.06 o
  10  11   3      167.77      168.82      9.13 o
  11  11   3       50.57       57.14      7.69 o
  12  11   3       21.51        5.58      6.68 o
  13  11   3       11.51        4.12      7.19 o
  14  11   3        1.32       -7.42      7.47 o
  15  11   3        0.00       -4.78      8.15 o
  16  11   3        2.55       -6.03     12.30 o
  17  11   3        0.29       -8.45     16.77 o
  18  11   3       16.50        0.00     19.88 o
 -20  12   3        0.07        4.59     22.94 o
 -19  12   3        1.72       -1.92     10.97 o
 -18  12   3       41.31       33.09     13.97 o
 -17  12   3       21.76       22.96     11.27 o
 -16  12   3       36.70        6.72     11.41 o
 -15  12   3        3.41       -3.82      9.70 o
 -14  12   3       29.77       16.26     12.14 o
 -13  12   3       16.60        9.28      9.37 o
 -12  12   3       19.37       24.37      9.22 o
 -11  12   3       70.76       60.90      7.96 o
 -10  12   3       11.84       16.56      6.92 o
  -9  12   3      115.41      124.72      9.50 o
  -8  12   3      127.09      114.97      8.76 o
  -7  12   3       36.61       22.76      6.43 o
  -6  12   3      868.06      850.20     15.65 o
  -5  12   3     2637.86     2319.92     25.08 o
  -4  12   3      226.40      218.06      5.95 o
  -3  12   3      806.62      765.44     10.41 o
  -2  12   3       45.62       35.17      3.80 o
  -1  12   3        1.95        0.57      3.57 o
   0  12   3       54.79       36.28      3.86 o
   1  12   3      194.29      187.13      5.55 o
   2  12   3      248.89      211.43      5.83 o
   3  12   3       39.23       36.22      4.24 o
   4  12   3        9.55        8.41      3.88 o
   5  12   3       99.91       83.82      4.81 o
   6  12   3     1694.43     1490.98     21.10 o
   7  12   3      541.16      503.45     12.12 o
   8  12   3        9.21       19.47      6.59 o
   9  12   3       44.44       39.03      7.23 o
  10  12   3        2.00       14.52      7.23 o
  11  12   3       33.76       35.98      8.70 o
  12  12   3        3.47       10.01      8.83 o
  13  12   3       94.92      108.89     11.43 o
  14  12   3       28.71        8.80      9.45 o
  15  12   3      109.73      112.44     12.42 o
  16  12   3       11.10        6.41     12.30 o
  17  12   3        3.99       15.29     21.41 o
 -19  13   3       12.28       24.14     14.35 o
 -18  13   3        0.91      -10.52     10.52 o
 -17  13   3        1.43      -10.22     10.22 o
 -16  13   3       45.12       65.64     12.11 o
 -15  13   3        1.68       -6.67      9.55 o
 -14  13   3       65.35       71.91     10.81 o
 -13  13   3      211.12      195.80     11.40 o
 -12  13   3      333.00      341.25     13.41 o
 -11  13   3       29.20       38.83      7.97 o
 -10  13   3      838.80      768.46     20.56 o
  -9  13   3       24.25       17.15      6.83 o
  -8  13   3      611.94      527.55     21.22 o
  -7  13   3       98.79      102.62      7.98 o
  -6  13   3     2904.27     2648.75     38.32 o
  -5  13   3     1246.32     1098.79     19.77 o
  -4  13   3       10.63        0.94      6.01 o
  -3  13   3     3515.60     3149.54     41.00 o
  -2  13   3       74.74       47.71      5.33 o
  -1  13   3      643.98      643.78     10.90 o
   0  13   3      812.59      624.09     10.12 o
   1  13   3      546.96      485.17      8.87 o
   2  13   3       23.38       33.69      4.30 o
   3  13   3      201.23      226.55      6.18 o
   4  13   3       82.43       64.33      5.02 o
   5  13   3       83.02       61.36      5.34 o
   6  13   3      623.44      527.57     12.23 o
   7  13   3        1.28       -5.17      5.17 o
   8  13   3        1.24        0.06      5.51 o
   9  13   3      741.46      686.73     16.74 o
  10  13   3      118.43       96.15     10.02 o
  11  13   3       76.86       91.89     10.44 o
  12  13   3      115.67      120.54     11.68 o
  13  13   3       77.88       59.59     11.25 o
  14  13   3       35.03       30.37     11.95 o
  15  13   3        0.09        3.09     10.12 o
  16  13   3       82.13      106.53     27.27 o
  17  13   3       32.48       67.29     26.00 o
 -18  14   3       90.13      107.81     18.50 o
 -17  14   3      186.69      212.96     16.17 o
 -16  14   3       89.07       98.45     11.24 o
 -15  14   3       25.44       23.58      9.54 o
 -14  14   3        0.14       -8.05      8.05 o
 -13  14   3        1.04       -2.95      7.80 o
 -12  14   3      127.96      120.19     11.11 o
 -11  14   3       14.96       15.55      7.51 o
 -10  14   3       44.74       44.08      7.79 o
  -9  14   3       16.58       13.17      7.19 o
  -8  14   3        7.15        7.66      6.75 o
  -7  14   3      324.70      282.97     10.34 o
  -6  14   3       13.11       10.83      5.99 o
  -5  14   3      365.47      324.18     10.57 o
  -4  14   3       53.40       51.56      6.59 o
  -3  14   3     1432.46     1319.70     22.48 o
  -2  14   3      991.12      853.72     15.04 o
  -1  14   3       38.10       36.45      5.30 o
   0  14   3      331.97      331.03      9.01 o
   1  14   3      633.89      537.87     13.51 o
   2  14   3      643.40      581.39     12.93 o
   3  14   3      184.39      187.88      7.33 o
   4  14   3       37.90       37.19      5.67 o
   5  14   3      515.54      520.12     12.61 o
   6  14   3       26.04       27.59      7.49 o
   7  14   3       42.54       38.08      6.91 o
   8  14   3        0.18       -3.65      6.20 o
   9  14   3       20.51       14.61      6.85 o
  10  14   3        9.19       -0.55      6.80 o
  11  14   3      179.39      226.72     11.51 o
  12  14   3       85.39       56.15     10.55 o
  13  14   3      187.03      249.17     15.31 o
  14  14   3       55.80       48.47     11.14 o
  15  14   3      132.97      186.07     17.23 o
  16  14   3        5.57       -3.06     21.41 o
 -18  15   3        0.00       -9.91     11.66 o
 -17  15   3       20.89       29.30     10.39 o
 -16  15   3       62.70       69.94     10.92 o
 -15  15   3      140.57      146.82     19.27 o
 -14  15   3       10.05        7.47      8.71 o
 -13  15   3        5.01       -5.46      8.44 o
 -12  15   3      173.54      191.05     11.42 o
 -11  15   3       41.45       46.50      8.55 o
 -10  15   3        2.54       -1.57      7.09 o
  -9  15   3        0.76       -2.22      6.92 o
  -8  15   3       24.00       14.47      7.01 o
  -7  15   3       38.03       22.71      6.25 o
  -6  15   3      426.07      381.56     11.99 o
  -5  15   3       51.12       40.80      6.74 o
  -4  15   3        1.36        1.44      5.93 o
  -3  15   3     1021.34      846.76     18.53 o
  -2  15   3       13.32       12.39      5.26 o
  -1  15   3       63.04       45.45      5.62 o
   0  15   3      262.17      239.16      9.83 o
   1  15   3      666.14      685.03     13.29 o
   2  15   3       11.26       10.18      8.19 o
   3  15   3        4.84        8.11      5.71 o
   4  15   3     1253.52     1213.65     20.94 o
   5  15   3       32.80       26.96      6.19 o
   6  15   3       77.23       76.08      7.37 o
   7  15   3      193.77      188.48     12.20 o
   8  15   3       66.96       60.10      7.44 o
   9  15   3       47.38       49.78      7.79 o
  10  15   3       13.95       13.10      6.97 o
  11  15   3       63.98       73.99      8.84 o
  12  15   3      103.20      105.60      9.92 o
  13  15   3      152.48      173.04     12.03 o
  14  15   3       71.24       60.11     11.52 o
  15  15   3       33.72       21.42     15.29 o
 -17  16   3        7.25      -10.62     20.09 o
 -16  16   3        5.32        5.43      9.11 o
 -15  16   3      140.48      180.30     12.76 o
 -14  16   3        3.65       -9.01      9.01 o
 -13  16   3       60.81       52.87      9.64 o
 -12  16   3       29.45       30.94      8.98 o
 -11  16   3       40.48       41.62      8.83 o
 -10  16   3       25.62       13.36      8.50 o
  -9  16   3       72.93       77.25      8.46 o
  -8  16   3       47.72       38.46      7.78 o
  -7  16   3        0.10       -5.87      5.87 o
  -6  16   3       63.66       58.31      7.26 o
  -5  16   3        0.67       -1.83      6.14 o
  -4  16   3       82.88       73.20      7.30 o
  -3  16   3      145.91       94.62      7.59 o
  -2  16   3        1.22        3.60      5.34 o
  -1  16   3        2.04        2.03      5.11 o
   0  16   3       38.39       29.72      5.61 o
   1  16   3      198.21      186.04      7.76 o
   2  16   3      186.27      169.58      7.64 o
   3  16   3      587.41      567.28     14.18 o
   4  16   3        7.86        2.29      5.84 o
   5  16   3      311.14      295.19     10.94 o
   6  16   3        1.17        0.12      6.00 o
   7  16   3      120.20      128.70      8.55 o
   8  16   3      142.75      144.81     10.71 o
   9  16   3      264.07      300.33     12.02 o
  10  16   3      329.94      340.70     14.15 o
  11  16   3      100.35      104.19     18.68 o
  12  16   3      128.28      165.65     12.83 o
  13  16   3       37.14       35.64     10.82 o
  14  16   3        0.15       -9.45      9.45 o
  15  16   3       53.23       70.04     16.65 o
 -16  17   3       87.00      116.94     18.41 o
 -15  17   3      294.14      351.50     18.75 o
 -14  17   3      104.02      109.71     11.08 o
 -13  17   3        0.83       -4.97      8.16 o
 -12  17   3       17.73       16.96      9.00 o
 -11  17   3       79.36       82.26      9.77 o
 -10  17   3       13.27        8.58      8.15 o
  -9  17   3      258.11      285.14     14.31 o
  -8  17   3        7.39        3.10      7.39 o
  -7  17   3       18.13       21.22      7.40 o
  -6  17   3       17.69       17.33      6.75 o
  -5  17   3       39.34       46.71      7.14 o
  -4  17   3       14.80       20.69      7.33 o
  -3  17   3       70.76       67.86      7.45 o
  -2  17   3       69.56       67.08      6.88 o
  -1  17   3        0.36       -5.21      5.21 o
   0  17   3       17.50       15.61      5.57 o
   1  17   3      167.85      146.63      7.40 o
   2  17   3      219.79      208.02      8.30 o
   3  17   3      113.72      116.83      7.87 o
   4  17   3        7.82       23.15      7.10 o
   5  17   3        6.20        8.49      6.73 o
   6  17   3      212.54      213.97     12.48 o
   7  17   3        0.92       -4.68      8.42 o
   8  17   3       67.14       61.97      9.68 o
   9  17   3        0.00       -7.73      8.75 o
  10  17   3      237.20      224.68     16.66 o
  11  17   3       89.61       93.09     11.62 o
  12  17   3      170.87      189.33     15.57 o
  13  17   3       10.16        4.82      9.87 o
  14  17   3       70.35       67.37     18.73 o
 -15  18   3       67.06       91.46     16.62 o
 -14  18   3      127.91      139.15     11.89 o
 -13  18   3       10.78        5.85      8.55 o
 -12  18   3      126.79      140.87     11.80 o
 -11  18   3        9.02       -8.17      9.93 o
 -10  18   3       63.12       62.11      9.69 o
  -9  18   3       82.55      100.21     10.10 o
  -8  18   3        6.38        5.42      7.59 o
  -7  18   3       79.18       78.42      9.02 o
  -6  18   3       62.98       39.75      8.21 o
  -5  18   3        2.58       -1.73      6.92 o
  -4  18   3       57.08       55.17      8.45 o
  -3  18   3      293.09      307.76     11.32 o
  -2  18   3        2.27        0.63      6.23 o
  -1  18   3        1.20       -2.28      6.88 o
   0  18   3       75.98       81.29      7.82 o
   1  18   3        0.60        1.14      6.36 o
   2  18   3      131.38      118.40      8.63 o
   3  18   3       77.32       72.10     10.82 o
   4  18   3       29.36       32.65      9.08 o
   5  18   3       35.67       22.01     10.54 o
   6  18   3        0.02       -5.30      8.14 o
   7  18   3       15.53        7.22     12.58 o
   8  18   3        0.00       -8.35      8.35 o
   9  18   3        0.24       -0.07      8.84 o
  10  18   3      125.72      137.69     12.36 o
  11  18   3       31.20       26.14      9.93 o
  12  18   3       13.79       10.15      9.70 o
  13  18   3      104.21      125.41     35.18 o
 -14  19   3        2.63       15.91     16.41 o
 -13  19   3        4.34      -13.38     26.22 o
 -12  19   3        8.99       14.81      9.66 o
 -11  19   3        0.18       -6.32      8.17 o
 -10  19   3       77.08       66.18     10.41 o
  -9  19   3      151.90      172.35     12.73 o
  -8  19   3       29.71       32.76      8.76 o
  -7  19   3        0.28        9.64      8.05 o
  -6  19   3      133.36      136.97     11.50 o
  -5  19   3        6.66       19.31      7.25 o
  -4  19   3        0.16        8.56      8.69 o
  -3  19   3        0.07       -2.71      6.62 o
  -2  19   3        3.96       -4.78      7.62 o
  -1  19   3       18.24       12.93      6.85 o
   0  19   3       12.97        2.65      7.69 o
   1  19   3        0.11       -5.77      6.62 o
   2  19   3        1.89       -6.91      6.91 o
   3  19   3        0.65       -2.23      8.33 o
   4  19   3        1.77       -1.20      8.60 o
   5  19   3       25.85       40.69      9.56 o
   6  19   3        1.46       -6.99     10.82 o
   7  19   3       81.12       88.20     10.88 o
   8  19   3        4.46       11.92      9.10 o
   9  19   3        9.45        6.14     10.55 o
  10  19   3        0.24        0.05      9.10 o
  11  19   3        5.61       -8.57      8.57 o
 -12  20   3        0.93       33.96     17.74 o
 -11  20   3       22.77       -0.68      8.55 o
 -10  20   3       62.30       44.33      9.46 o
  -9  20   3       31.76       40.24      9.42 o
  -8  20   3       19.55       14.04      8.74 o
  -7  20   3       12.43        7.65      8.89 o
  -6  20   3       89.63      104.41     14.38 o
  -5  20   3      259.45      251.05     18.57 o
  -4  20   3      107.49      122.03     10.80 o
  -3  20   3        7.89        6.97      8.01 o
  -2  20   3       45.82       49.71      8.09 o
  -1  20   3      229.37      285.44     12.79 o
   0  20   3       17.74       18.49      7.51 o
   1  20   3        0.38       -7.02      7.02 o
   2  20   3        9.21       13.01      8.47 o
   3  20   3       13.54       20.16      9.14 o
   4  20   3       51.28       50.37      9.99 o
   5  20   3       32.88       47.64      9.98 o
   6  20   3       83.62      106.27     11.43 o
   7  20   3      254.28      267.42     23.27 o
   8  20   3        0.16       -6.47      8.52 o
   9  20   3       70.08       57.86     20.67 o
  10  20   3       90.94      118.21     16.69 o
 -11  21   3       51.73       86.05     18.95 o
 -10  21   3        6.63        1.18     35.94 o
  -9  21   3       13.19       14.75     16.45 o
  -8  21   3      370.21      388.40     20.28 o
  -7  21   3       68.74       71.30      9.80 o
  -6  21   3        0.91        3.89      8.33 o
  -5  21   3       34.46       32.38     11.04 o
  -4  21   3      127.84      152.48     11.15 o
  -3  21   3       66.72       66.71      8.85 o
  -2  21   3       56.38       52.39      8.44 o
  -1  21   3      377.69      414.13     14.33 o
   0  21   3      212.69      208.52     11.23 o
   1  21   3      451.15      498.39     17.59 o
   2  21   3      257.13      275.16     17.23 o
   3  21   3        3.46        3.90      9.22 o
   4  21   3      947.06      963.10     28.53 o
   5  21   3       43.16       49.14     10.11 o
   6  21   3       21.06       28.53      9.91 o
   7  21   3      184.06      236.90     14.15 o
   8  21   3       10.15       11.82     30.02 o
  -9  22   3       33.47       19.88     27.53 o
  -8  22   3       68.17       21.41     27.53 o
  -7  22   3      478.60      639.31     61.94 o
  -6  22   3       32.03       33.81     10.65 o
  -5  22   3       26.19       37.63     10.29 o
  -4  22   3      101.56      128.93     10.87 o
  -3  22   3      133.42      142.06     11.79 o
  -2  22   3        0.01       -1.34      7.54 o
  -1  22   3      255.82      262.88     12.30 o
   0  22   3       24.77       36.47      9.22 o
   1  22   3        2.21       -8.53      8.53 o
   2  22   3      168.20      194.38     19.29 o
   3  22   3       85.41      116.93     11.89 o
   4  22   3        0.83       -0.60      9.96 o
   5  22   3       52.22       44.37     12.04 o
   6  22   3      189.65      244.54     16.82 o
  -6  23   3       49.87       65.76     29.06 o
  -5  23   3       67.23       76.47     29.06 o
  -4  23   3        0.34       13.76     22.94 o
  -3  23   3        3.52       -3.06     21.41 o
  -2  23   3      411.07      449.40     48.18 o
  -1  23   3       36.78       55.77     14.35 o
   0  23   3        2.46        6.05     11.91 o
   1  23   3      129.28      115.06     31.35 o
   2  23   3       10.22       21.41     24.47 o
   3  23   3        0.11       21.41     24.47 o
 -23   0   4       25.00       46.07     48.94 o
 -22   0   4        8.86       17.82     19.98 o
 -21   0   4      130.48      174.15     24.87 o
 -20   0   4        8.67       13.06     19.98 o
 -19   0   4        9.52       -6.12     19.88 o
 -18   0   4      242.63      231.41     35.18 o
 -17   0   4      596.59      572.45     19.24 o
 -16   0   4       24.95        8.09      8.52 o
 -15   0   4      216.75      240.61     10.56 o
 -14   0   4       40.91       27.03      7.27 o
 -13   0   4        9.86       13.71      7.12 o
 -12   0   4     2487.48     2436.56     44.17 o
 -11   0   4      898.49      851.61     19.30 o
 -10   0   4     1790.27     1841.48     33.64 o
  -9   0   4     2146.14     2563.39     43.90 o
  -8   0   4     1540.30     1585.75     28.56 o
  -7   0   4     1268.94     1343.61     27.71 o
  -6   0   4     1085.88     1026.63     15.40 o
  -5   0   4    21519.60    22619.63    268.94 o
  -4   0   4     4146.03     3806.89     44.70 o
  -3   0   4    39154.12    40685.45    461.42 o
  -2   0   4     1181.98     1331.22     14.99 o
  -1   0   4     2684.65     3168.36     30.83 o
   0   0   4    52491.57    56724.14    536.12 o
   1   0   4    15090.76    14736.38    157.43 o
   2   0   4    18831.94    19064.00    226.70 o
   3   0   4    30049.53    31145.66    426.96 o
   4   0   4     2359.50     2507.98     33.83 o
   5   0   4     5262.28     5914.41     74.01 o
   6   0   4    15130.35    15830.92    198.60 o
   7   0   4      559.82      615.63     12.06 o
   8   0   4      170.47      165.02      6.92 o
   9   0   4     3588.74     3623.02     51.99 o
  10   0   4      914.87      957.63     20.49 o
  11   0   4      171.57      162.94     12.54 o
  12   0   4      268.29      261.39     14.32 o
  13   0   4      490.38      421.33     25.78 o
  14   0   4       82.33      119.05     21.21 o
  15   0   4      118.76      137.87     16.12 o
  16   0   4       20.41       18.65     14.35 o
  17   0   4        3.96        2.06     13.81 o
  18   0   4       32.55       39.00     20.55 o
  19   0   4        4.72        6.57     31.35 o
 -23   1   4        0.00      -11.15     16.11 o
 -22   1   4       42.34       24.27     14.30 o
 -21   1   4       78.82       87.21     16.54 o
 -20   1   4        0.47       27.95     14.07 o
 -19   1   4      236.85      269.32     18.51 o
 -18   1   4      128.28      134.69     14.68 o
 -17   1   4       13.39       26.03      7.98 o
 -16   1   4      183.93      187.45      8.45 o
 -15   1   4       67.72       72.33      5.35 o
 -14   1   4       19.89        9.36      4.49 o
 -13   1   4      155.56      162.59      6.95 o
 -12   1   4     3800.22     3629.13     43.95 o
 -11   1   4      381.16      367.44      9.40 o
 -10   1   4     2253.09     2324.30     30.46 o
  -9   1   4      680.40      867.93     14.69 o
  -8   1   4     1251.58     1299.51     19.53 o
  -7   1   4      130.23      103.36      5.01 o
  -6   1   4      407.21      542.93      7.19 o
  -5   1   4     4470.45     5116.05     43.15 o
  -4   1   4       41.94       34.21      2.17 o
  -3   1   4     8141.77     8338.96     67.45 o
  -2   1   4    16244.57    17141.24    127.47 o
  -1   1   4    18527.79    19735.13    140.38 o
   0   1   4    37518.01    39889.74    290.60 o
   1   1   4    46453.29    49320.39    406.22 o
   2   1   4     2704.87     2805.03     23.69 o
   3   1   4     2380.89     2613.22     26.44 o
   4   1   4     9964.97    10492.35     99.85 o
   5   1   4       68.00       56.98      3.31 o
   6   1   4      680.33      768.14     10.14 o
   7   1   4     1546.31     1623.93     17.98 o
   8   1   4      249.44      289.02      6.73 o
   9   1   4      480.60      513.03      9.18 o
  10   1   4       89.44      102.22      5.48 o
  11   1   4       46.47       36.85      5.20 o
  12   1   4       21.27       18.75      5.95 o
  13   1   4      307.13      303.63     11.97 o
  14   1   4        4.28        1.40      8.14 o
  15   1   4       11.40       13.04      9.10 o
  16   1   4       55.43       42.62     10.32 o
  17   1   4       80.18       84.77     12.90 o
  18   1   4        3.94       -5.50     13.49 o
  19   1   4        0.09       -1.70     13.18 o
 -23   2   4       35.45       67.60     20.31 o
 -22   2   4        5.58        2.57     13.30 o
 -21   2   4        8.58       14.37     15.72 o
 -20   2   4       92.21       73.51     14.84 o
 -19   2   4        6.46       -4.77     12.38 o
 -18   2   4       24.90       24.32      8.84 o
 -17   2   4      304.46      300.70     12.93 o
 -16   2   4       33.57       23.13      6.68 o
 -15   2   4      360.61      334.91      8.70 o
 -14   2   4      161.65      156.67      6.72 o
 -13   2   4        2.10        1.44      4.29 o
 -12   2   4      823.72      777.63     13.22 o
 -11   2   4      153.01      123.32      5.08 o
 -10   2   4      195.46      203.16      5.76 o
  -9   2   4      349.73      406.86      7.75 o
  -8   2   4      101.85      112.54      4.95 o
  -7   2   4       64.93       67.25      3.89 o
  -6   2   4      749.58      773.71      9.79 o
  -5   2   4     1564.71     1819.96     16.04 o
  -4   2   4     2606.56     2998.96     25.09 o
  -3   2   4     3710.46     4122.12     32.20 o
  -2   2   4     1158.95     1125.39      9.86 o
  -1   2   4     2332.71     2651.41     21.73 o
   0   2   4    35390.91    37898.70    297.24 o
   1   2   4    10610.34    11203.00     82.04 o
   2   2   4     4316.54     4299.74     34.74 o
   3   2   4     8486.69     9263.95     85.04 o
   4   2   4     2935.39     3315.56     33.26 o
   5   2   4     3339.96     3758.39     36.28 o
   6   2   4       80.59       99.10      3.77 o
   7   2   4      154.54      173.48      5.86 o
   8   2   4      126.21      151.10      6.74 o
   9   2   4      785.32      861.65     13.21 o
  10   2   4       62.18       56.42      5.81 o
  11   2   4      432.40      408.11     11.28 o
  12   2   4        6.23       -2.79      5.58 o
  13   2   4       27.88       30.59      7.56 o
  14   2   4       25.61       20.92      9.57 o
  15   2   4      245.95      264.37     13.98 o
  16   2   4       42.69       39.68     10.10 o
  17   2   4       31.19        7.51     11.43 o
  18   2   4        3.87       -0.06     13.18 o
  19   2   4       48.42       60.17     15.18 o
 -23   3   4        9.48       28.63     19.38 o
 -22   3   4       34.19       50.18     15.03 o
 -21   3   4      186.24      256.50     21.41 o
 -20   3   4       81.42      103.88     15.56 o
 -19   3   4       30.02       31.02     13.37 o
 -18   3   4        0.27       11.97      8.03 o
 -17   3   4       84.26       78.55      9.25 o
 -16   3   4      180.66      205.42     11.00 o
 -15   3   4      177.39      174.21      7.84 o
 -14   3   4      448.09      399.64     10.41 o
 -13   3   4      120.13      121.50      7.22 o
 -12   3   4     1254.12     1228.16     25.91 o
 -11   3   4      600.10      638.57     11.39 o
 -10   3   4        2.21       10.85      4.01 o
  -9   3   4     2499.53     2543.66     34.60 o
  -8   3   4       90.60      110.80      4.43 o
  -7   3   4       84.12       84.90      3.70 o
  -6   3   4     1203.04     1234.12     20.07 o
  -5   3   4      808.77      891.54     11.17 o
  -4   3   4     1383.92     1436.62     13.38 o
  -3   3   4      483.25      478.90      5.43 o
  -2   3   4     6873.11     6907.34     52.01 o
  -1   3   4     3509.10     3827.55     31.09 o
   0   3   4     6804.98     7333.59     66.19 o
   1   3   4     1458.57     1723.35     15.89 o
   2   3   4     2463.10     2494.78     24.39 o
   3   3   4     1519.72     1671.05     15.75 o
   4   3   4     4475.01     4910.38     46.32 o
   5   3   4     4879.89     5344.87     52.51 o
   6   3   4      175.23      168.88      4.75 o
   7   3   4      122.70      124.77      4.54 o
   8   3   4     2090.52     2134.43     29.00 o
   9   3   4       14.99       11.59      4.58 o
  10   3   4        1.61        8.08      5.36 o
  11   3   4        7.81        0.44      5.85 o
  12   3   4       81.34       76.91      8.60 o
  13   3   4        0.16       -6.80      6.80 o
  14   3   4      291.43      298.03     13.03 o
  15   3   4      149.44      177.00     14.02 o
  16   3   4      128.77      149.13     16.30 o
  17   3   4      120.07      125.23     14.00 o
  18   3   4      118.40      119.00     15.63 o
  19   3   4       31.48       16.36     13.33 o
 -22   4   4        0.01       -8.44     13.08 o
 -21   4   4       15.07       -1.03     13.37 o
 -20   4   4        6.02       -4.59     12.20 o
 -19   4   4       48.53       47.74     11.30 o
 -18   4   4        1.04       -0.88      7.79 o
 -17   4   4       40.90       33.52     10.80 o
 -16   4   4       22.26       20.01      7.79 o
 -15   4   4      443.59      371.17     16.44 o
 -14   4   4      208.15      220.69      9.13 o
 -13   4   4       20.72       28.19      5.60 o
 -12   4   4     2127.86     2019.72     30.40 o
 -11   4   4      490.52      502.69     14.19 o
 -10   4   4     2413.60     2599.22     43.43 o
  -9   4   4     5595.18     5862.66     63.18 o
  -8   4   4     1571.67     1731.97     21.04 o
  -7   4   4      561.54      688.95      9.93 o
  -6   4   4     9059.07     9733.85     89.25 o
  -5   4   4      212.48      197.60      4.74 o
  -4   4   4     1352.97     1374.77     14.48 o
  -3   4   4        0.99        2.57      1.72 o
  -2   4   4     3182.84     3327.35     23.61 o
  -1   4   4     1249.62     1402.49     12.50 o
   0   4   4       68.93       63.81      3.10 o
   1   4   4     3262.04     3255.32     36.93 o
   2   4   4      767.92      817.13     10.17 o
   3   4   4     2740.08     3026.46     33.23 o
   4   4   4      476.59      553.03      9.15 o
   5   4   4      667.65      693.47      9.49 o
   6   4   4     1045.87     1061.33     17.94 o
   7   4   4      367.18      475.40      9.02 o
   8   4   4      701.37      707.49     11.18 o
   9   4   4      167.79      155.58      6.17 o
  10   4   4        3.90        1.15      5.99 o
  11   4   4        0.30       -3.63      5.60 o
  12   4   4      378.81      413.12     12.55 o
  13   4   4      210.33      209.11      9.92 o
  14   4   4      278.55      291.01     12.46 o
  15   4   4        2.00        2.50      7.63 o
  16   4   4       90.47      101.10     11.63 o
  17   4   4        1.81       -4.26     11.54 o
  18   4   4       56.23       61.58     14.65 o
  19   4   4       16.80       27.34     14.23 o
 -22   5   4       25.88       21.81     21.41 o
 -21   5   4       27.05       29.64     14.79 o
 -20   5   4        1.90       15.42     13.37 o
 -19   5   4       18.13       14.11      8.87 o
 -18   5   4        1.18       -8.06      8.06 o
 -17   5   4        0.00       -4.85      7.79 o
 -16   5   4      160.36      175.51     10.61 o
 -15   5   4       14.68       -0.78      7.17 o
 -14   5   4      182.90      161.51      8.20 o
 -13   5   4      235.94      277.15      9.76 o
 -12   5   4     1604.10     1511.17     23.41 o
 -11   5   4       19.08       22.77      5.42 o
 -10   5   4      378.20      412.41     10.19 o
  -9   5   4      729.73      790.14     14.79 o
  -8   5   4       57.80       74.89      4.07 o
  -7   5   4     3315.18     3500.21     37.05 o
  -6   5   4     1141.03     1241.16     14.54 o
  -5   5   4     5213.73     5497.94     58.68 o
  -4   5   4       25.50       26.91      2.66 o
  -3   5   4      139.07      183.49      3.62 o
  -2   5   4     5269.42     5414.54     41.94 o
  -1   5   4     3696.14     3880.37     33.32 o
   0   5   4      123.38      134.38      3.68 o
   1   5   4      623.64      722.50     11.37 o
   2   5   4      520.24      513.11      7.07 o
   3   5   4      947.48      909.74     11.88 o
   4   5   4     1836.47     1935.08     23.69 o
   5   5   4      321.98      399.10      7.38 o
   6   5   4       58.80       65.16      3.90 o
   7   5   4       46.79       65.19      4.37 o
   8   5   4        6.11        7.36      4.04 o
   9   5   4       21.81       19.44      4.54 o
  10   5   4      676.63      673.01     16.77 o
  11   5   4      354.60      372.20     17.94 o
  12   5   4        0.00       -1.13      6.26 o
  13   5   4      550.86      535.98     14.96 o
  14   5   4        9.90       -3.81      7.91 o
  15   5   4        5.34        4.81      8.56 o
  16   5   4        0.21       -7.87      7.87 o
  17   5   4       30.20       12.39     12.56 o
  18   5   4        6.23        3.49     13.08 o
  19   5   4        7.90       50.31     23.71 o
 -22   6   4       49.42       29.18     21.07 o
 -21   6   4        7.24      -14.53     18.38 o
 -20   6   4        0.37        9.67     10.37 o
 -19   6   4       35.36       22.36      9.91 o
 -18   6   4       18.70       14.13      8.72 o
 -17   6   4        1.01        7.79      7.94 o
 -16   6   4       55.75       52.92      8.76 o
 -15   6   4      379.21      359.91     13.34 o
 -14   6   4       46.49       37.30      7.63 o
 -13   6   4        2.96        2.33      5.66 o
 -12   6   4       36.75       35.75      6.03 o
 -11   6   4       64.80       42.68      5.98 o
 -10   6   4      481.65      520.38     11.63 o
  -9   6   4      369.81      396.54      8.84 o
  -8   6   4       72.34       57.65      3.85 o
  -7   6   4      331.85      353.04      7.00 o
  -6   6   4       96.23      139.17      4.38 o
  -5   6   4     2295.11     2758.44     26.31 o
  -4   6   4      323.70      307.23      7.35 o
  -3   6   4      459.07      418.71      5.79 o
  -2   6   4     2553.07     2708.13     23.01 o
  -1   6   4      656.18      745.72      8.30 o
   0   6   4     1100.70     1205.05     12.30 o
   1   6   4      211.31      198.83      7.03 o
   2   6   4       63.54       69.53      2.97 o
   3   6   4      573.59      647.33      9.37 o
   4   6   4      421.86      428.16      7.57 o
   5   6   4      706.95      762.44     11.34 o
   6   6   4      994.09     1030.41     14.54 o
   7   6   4        3.78        2.44      4.26 o
   8   6   4       38.12       57.22      4.85 o
   9   6   4      858.93      817.43     14.68 o
  10   6   4      237.48      232.08      8.75 o
  11   6   4      586.64      537.19     13.89 o
  12   6   4      693.05      674.35     16.00 o
  13   6   4      245.64      228.79      9.62 o
  14   6   4       28.34       23.36      7.90 o
  15   6   4       31.94       24.46      9.37 o
  16   6   4       27.80       35.72      8.90 o
  17   6   4       88.79       91.43     13.96 o
  18   6   4       15.85       19.56     16.78 o
  19   6   4        6.26       51.52     23.71 o
 -21   7   4        0.42      -16.74     16.74 o
 -20   7   4       72.58       85.33     16.17 o
 -19   7   4        0.00        4.28     10.46 o
 -18   7   4       11.26       -1.70     10.18 o
 -17   7   4        7.70       10.22      8.23 o
 -16   7   4       62.53       56.98      9.04 o
 -15   7   4       18.79       12.62      7.63 o
 -14   7   4      818.29      766.61     23.52 o
 -13   7   4      248.20      289.85     11.45 o
 -12   7   4      171.54      171.23      8.00 o
 -11   7   4       14.57        4.66      5.63 o
 -10   7   4       18.64        7.53      4.89 o
  -9   7   4      420.13      387.94      9.53 o
  -8   7   4      507.73      537.12     10.45 o
  -7   7   4      953.75     1058.78     13.85 o
  -6   7   4       60.83       68.60      3.61 o
  -5   7   4      231.03      243.11      5.39 o
  -4   7   4       65.66       49.23      3.48 o
  -3   7   4      465.93      490.92      7.01 o
  -2   7   4      439.26      441.22      5.79 o
  -1   7   4       82.24      113.92      3.19 o
   0   7   4       14.25       33.04      2.50 o
   1   7   4      551.51      519.24      6.60 o
   2   7   4       25.68       35.31      2.52 o
   3   7   4     2103.95     2246.56     24.66 o
   4   7   4     2085.60     2069.79     23.08 o
   5   7   4      649.50      638.38      9.66 o
   6   7   4       20.70       22.53      4.04 o
   7   7   4      786.59      795.13     12.74 o
   8   7   4      143.93      162.56      6.98 o
   9   7   4        2.87        7.63      5.55 o
  10   7   4      103.53      103.93      7.19 o
  11   7   4      138.09      123.07      7.87 o
  12   7   4       97.71      121.84      7.98 o
  13   7   4        0.14       -6.03      6.03 o
  14   7   4       30.54       22.21      8.34 o
  15   7   4        2.48       -4.77      7.63 o
  16   7   4       92.76      105.40     10.21 o
  17   7   4       17.68       16.50     12.31 o
  18   7   4        0.27      -11.81     11.81 o
  19   7   4       29.62       87.18     21.99 o
 -21   8   4       48.47       67.62     42.06 o
 -20   8   4       20.85        9.72     18.51 o
 -19   8   4      181.54      188.26     15.03 o
 -18   8   4       11.05       10.79     17.14 o
 -17   8   4      259.22      253.38     12.96 o
 -16   8   4      242.29      226.67     11.89 o
 -15   8   4      976.12      928.84     29.11 o
 -14   8   4       49.89       56.75      8.33 o
 -13   8   4      625.20      600.17     16.35 o
 -12   8   4     1191.24     1168.36     22.82 o
 -11   8   4      513.87      470.54     11.65 o
 -10   8   4     1218.83     1228.52     18.66 o
  -9   8   4      358.33      332.02      8.37 o
  -8   8   4     1180.97     1273.16     17.67 o
  -7   8   4      362.33      375.62      7.41 o
  -6   8   4       65.74       79.07      3.97 o
  -5   8   4     1217.61     1191.19     13.80 o
  -4   8   4        5.12       10.07      2.71 o
  -3   8   4      548.25      547.05      7.58 o
  -2   8   4     2424.14     2667.83     23.93 o
  -1   8   4      256.60      266.92      5.00 o
   0   8   4     2004.48     2031.76     20.91 o
   1   8   4      241.63      237.61      4.69 o
   2   8   4       14.94       17.35      2.27 o
   3   8   4     1169.07     1281.79     14.66 o
   4   8   4      159.86      196.27      5.44 o
   5   8   4      613.91      608.61      9.61 o
   6   8   4        0.00        2.22      3.78 o
   7   8   4     1210.07     1221.72     17.26 o
   8   8   4      431.20      423.03      9.83 o
   9   8   4        3.19        6.63      5.60 o
  10   8   4      977.98      967.11     18.03 o
  11   8   4      308.27      307.95     11.92 o
  12   8   4       70.92       67.55      7.43 o
  13   8   4       91.85       90.75      8.00 o
  14   8   4      108.33      126.14      9.36 o
  15   8   4        0.06       -0.70      7.61 o
  16   8   4      118.20      150.74     15.06 o
  17   8   4        3.45        6.73     12.99 o
  18   8   4       41.53       63.23     14.00 o
  19   8   4        1.07       24.81     19.11 o
 -21   9   4       39.97       29.06     22.94 o
 -20   9   4        0.81       19.37     14.07 o
 -19   9   4       10.80       19.77     14.54 o
 -18   9   4        8.29       12.24     10.92 o
 -17   9   4      224.41      215.58     14.60 o
 -16   9   4       27.41       30.07     10.29 o
 -15   9   4      171.75      170.41     10.96 o
 -14   9   4       41.78       47.57      8.44 o
 -13   9   4      220.25      191.25     10.61 o
 -12   9   4      107.17      126.35      8.85 o
 -11   9   4      338.70      308.11     13.52 o
 -10   9   4     2036.10     1832.77     26.58 o
  -9   9   4      956.97      896.65     15.07 o
  -8   9   4      965.91      906.62     12.57 o
  -7   9   4     2460.86     2585.66     26.16 o
  -6   9   4        5.73       10.63      3.60 o
  -5   9   4      577.26      538.00      8.42 o
  -4   9   4     2654.47     2727.73     26.67 o
  -3   9   4     1115.61     1147.81     12.89 o
  -2   9   4     2264.02     2351.38     21.81 o
  -1   9   4      385.54      379.17      6.13 o
   0   9   4        6.19       13.80      2.60 o
   1   9   4      448.89      513.41      7.50 o
   2   9   4      246.87      258.87      5.36 o
   3   9   4      383.84      446.67      6.96 o
   4   9   4     1380.79     1383.47     17.12 o
   5   9   4       81.41       84.50      4.30 o
   6   9   4      314.49      367.50      8.49 o
   7   9   4       51.52       69.19      6.06 o
   8   9   4       27.49       31.18      5.26 o
   9   9   4        3.17        5.88      5.76 o
  10   9   4      270.97      271.73      9.97 o
  11   9   4      110.80      106.74      7.74 o
  12   9   4       90.28       98.63      7.97 o
  13   9   4       17.52        9.21      6.69 o
  14   9   4        5.86        2.60      7.29 o
  15   9   4       16.59       14.92      8.10 o
  16   9   4       70.05       65.24     12.15 o
  17   9   4       16.75        7.94     10.05 o
 -21  10   4       41.07       58.12     26.00 o
 -20  10   4       17.16       15.27     13.92 o
 -19  10   4       10.99       17.56     11.32 o
 -18  10   4       22.27       19.12     14.30 o
 -17  10   4      259.93      257.63     17.21 o
 -16  10   4       15.75       16.48     10.11 o
 -15  10   4      348.22      301.38     15.36 o
 -14  10   4       79.98       62.90     10.58 o
 -13  10   4       27.08       23.27      7.96 o
 -12  10   4        3.51       -6.74      6.74 o
 -11  10   4     1199.92     1149.69     35.34 o
 -10  10   4       98.47      114.81      8.45 o
  -9  10   4     1833.04     1741.97     24.34 o
  -8  10   4      331.99      298.19      8.56 o
  -7  10   4     1086.94     1085.31     14.80 o
  -6  10   4       95.76       97.61      4.80 o
  -5  10   4       66.55       65.45      4.04 o
  -4  10   4     3943.60     3993.75     37.91 o
  -3  10   4      117.89      122.89      4.82 o
  -2  10   4      538.52      574.08      8.30 o
  -1  10   4      186.32      190.73      4.86 o
   0  10   4       27.08       40.65      3.36 o
   1  10   4      132.40      131.29      4.51 o
   2  10   4      429.45      496.40      7.87 o
   3  10   4      666.80      641.45      9.35 o
   4  10   4      640.21      617.84      9.50 o
   5  10   4     2447.78     2450.24     27.93 o
   6  10   4      237.39      248.43      6.69 o
   7  10   4      829.35      795.57     13.38 o
   8  10   4     1262.25     1246.02     20.74 o
   9  10   4      382.78      328.48     10.53 o
  10  10   4        0.94        4.68      6.06 o
  11  10   4      171.46      186.93      9.16 o
  12  10   4      172.83      185.30      9.50 o
  13  10   4        0.01       -4.65      6.67 o
  14  10   4       92.96      111.48      8.86 o
  15  10   4        9.47        5.56      7.77 o
  16  10   4      108.33      129.05     13.68 o
  17  10   4        0.03        5.96     12.30 o
 -20  11   4        2.56       -6.68     26.81 o
 -19  11   4      148.82      141.76     14.87 o
 -18  11   4       70.23       62.57     12.27 o
 -17  11   4        0.32       -4.16     10.20 o
 -16  11   4      484.30      439.96     18.81 o
 -15  11   4       90.30       80.27     11.29 o
 -14  11   4      148.90      136.88     12.19 o
 -13  11   4      255.84      230.37     13.48 o
 -12  11   4      223.96      272.04     13.78 o
 -11  11   4      355.62      310.56     14.03 o
 -10  11   4      418.96      350.64     14.99 o
  -9  11   4     1129.80     1010.82     17.98 o
  -8  11   4      129.26      117.19      6.77 o
  -7  11   4      996.16      932.24     14.05 o
  -6  11   4      523.19      514.29      9.02 o
  -5  11   4       12.75        5.24      3.48 o
  -4  11   4       57.63       53.40      3.92 o
  -3  11   4      226.05      285.70      6.57 o
  -2  11   4     1700.09     1707.03     17.84 o
  -1  11   4      260.60      230.31      5.67 o
   0  11   4      584.52      552.01      8.72 o
   1  11   4       83.38       70.80      4.26 o
   2  11   4       14.09        7.22      3.26 o
   3  11   4      261.71      293.93      6.56 o
   4  11   4      830.60      733.92     14.22 o
   5  11   4     1051.84     1046.56     14.41 o
   6  11   4        9.97        9.85      4.69 o
   7  11   4     1521.85     1363.32     22.82 o
   8  11   4      499.57      451.46     11.94 o
   9  11   4       36.55       35.61      6.54 o
  10  11   4        0.64       -2.68      6.16 o
  11  11   4      124.08      118.24      8.58 o
  12  11   4        1.80        0.92      6.58 o
  13  11   4        2.03       -1.53      6.78 o
  14  11   4        1.14       -1.75      7.14 o
  15  11   4        5.62       -1.79     12.57 o
  16  11   4        1.44      -14.27     21.03 o
  17  11   4        1.26        0.04     12.05 o
 -20  12   4       42.35       64.20     33.88 o
 -19  12   4        0.01       -7.87     10.81 o
 -18  12   4        6.16      -10.14     10.31 o
 -17  12   4        2.05      -10.36     10.36 o
 -16  12   4      269.43      273.72     16.17 o
 -15  12   4        5.64       10.47      9.78 o
 -14  12   4      237.34      225.94     13.87 o
 -13  12   4      357.03      319.43     15.33 o
 -12  12   4        0.04       -2.60      7.26 o
 -11  12   4      907.06      798.41     19.22 o
 -10  12   4       78.92       92.78      8.55 o
  -9  12   4      104.66       82.54      7.98 o
  -8  12   4       33.83       30.68      6.89 o
  -7  12   4      305.16      315.63     11.06 o
  -6  12   4        3.22       11.08      5.18 o
  -5  12   4      107.14      103.76      5.92 o
  -4  12   4     4784.42     4705.52     49.72 o
  -3  12   4       29.28       31.26      4.71 o
  -2  12   4      275.27      258.74      6.28 o
  -1  12   4      353.46      313.93      7.05 o
   0  12   4       38.41       39.24      4.00 o
   1  12   4      412.36      413.52      7.93 o
   2  12   4      949.32      939.13     12.50 o
   3  12   4      195.65      187.75      5.89 o
   4  12   4        7.98        8.50      3.80 o
   5  12   4     1578.71     1424.61     18.15 o
   6  12   4       73.15       68.18      5.98 o
   7  12   4      538.29      546.15     12.62 o
   8  12   4        0.87        7.80      6.40 o
   9  12   4       93.15       88.27      7.95 o
  10  12   4       42.46       41.48      7.23 o
  11  12   4       22.09        6.03      6.99 o
  12  12   4        7.99        6.31      8.10 o
  13  12   4        0.29       -3.63      8.32 o
  14  12   4        0.05       -2.12      8.30 o
  15  12   4        5.84       15.80     12.36 o
  16  12   4        4.81       12.74     12.36 o
  17  12   4       23.68       13.76     21.41 o
 -19  13   4        1.80       -0.40     17.93 o
 -18  13   4       70.58       62.78     12.47 o
 -17  13   4        4.72        6.50     10.98 o
 -16  13   4      173.46      139.77     14.71 o
 -15  13   4       81.63       73.35     11.58 o
 -14  13   4       12.30        2.45      7.90 o
 -13  13   4       43.74       29.60      8.28 o
 -12  13   4       17.24        2.56      7.41 o
 -11  13   4      107.99      123.35      9.72 o
 -10  13   4      354.68      354.91     12.85 o
  -9  13   4        0.38        0.44      6.59 o
  -8  13   4      111.76      101.18      8.44 o
  -7  13   4     1114.73     1049.69     21.18 o
  -6  13   4      617.29      560.24     13.74 o
  -5  13   4       92.14      113.69      8.02 o
  -4  13   4     1131.77     1033.87     18.98 o
  -3  13   4      289.98      283.07      9.73 o
  -2  13   4       14.98        5.25      4.45 o
  -1  13   4      374.30      321.26      7.28 o
   0  13   4        0.50       -1.31      3.72 o
   1  13   4        6.43       -3.53      3.53 o
   2  13   4      222.52      272.33      7.08 o
   3  13   4      565.24      552.63      9.71 o
   4  13   4       77.63       73.27      4.61 o
   5  13   4       44.48       30.44      5.34 o
   6  13   4      176.65      166.15      8.25 o
   7  13   4      298.29      309.02      9.80 o
   8  13   4      140.83      139.71      7.81 o
   9  13   4        7.29       11.91      7.92 o
  10  13   4       23.43       21.08      8.59 o
  11  13   4      122.33      132.76     12.15 o
  12  13   4      104.60      118.23     11.42 o
  13  13   4        9.08        7.30      9.98 o
  14  13   4       55.26       42.53     10.86 o
  15  13   4       10.16       -3.69     11.81 o
  16  13   4        1.79       -8.67     14.57 o
 -19  14   4       70.95      107.73     28.23 o
 -18  14   4       58.28       57.90     10.75 o
 -17  14   4      249.90      288.07     16.42 o
 -16  14   4       27.88       21.91      9.30 o
 -15  14   4       60.94       53.46      9.95 o
 -14  14   4        6.16       -8.37      8.37 o
 -13  14   4       74.64       94.04      9.95 o
 -12  14   4       33.92       25.81      8.03 o
 -11  14   4        9.99       13.00      7.70 o
 -10  14   4      268.74      260.37     11.58 o
  -9  14   4        0.76        7.97      6.81 o
  -8  14   4      225.08      225.12     10.44 o
  -7  14   4      356.52      312.77     11.71 o
  -6  14   4       15.80        9.83      5.81 o
  -5  14   4      116.72      122.66      8.85 o
  -4  14   4      186.93      169.00      8.35 o
  -3  14   4     1165.64     1163.94     20.78 o
  -2  14   4        1.08        1.83      4.85 o
  -1  14   4        1.73       -2.97      4.58 o
   0  14   4      319.45      322.81      8.88 o
   1  14   4      118.18       81.21      7.90 o
   2  14   4      660.07      596.64     12.01 o
   3  14   4        2.67        2.85      5.00 o
   4  14   4        0.01        4.90      4.76 o
   5  14   4       16.73       15.28      5.71 o
   6  14   4      567.97      465.61     12.77 o
   7  14   4        1.67       -5.82      5.82 o
   8  14   4       21.45       13.13      6.16 o
   9  14   4        4.27       -3.76      6.21 o
  10  14   4       60.85       51.37      7.73 o
  11  14   4       11.98        9.72      7.39 o
  12  14   4      113.99      118.39     11.65 o
  13  14   4        3.15       -6.75      9.14 o
  14  14   4       20.86       26.11     11.76 o
  15  14   4      149.16      181.46     17.13 o
  16  14   4        0.26       15.29     24.47 o
 -18  15   4       28.92       37.89     14.24 o
 -17  15   4       87.98      118.30     15.44 o
 -16  15   4       13.68       15.93      9.56 o
 -15  15   4       19.45       23.70      9.66 o
 -14  15   4       69.77       63.92     10.02 o
 -13  15   4       53.06       40.39      9.09 o
 -12  15   4        4.28       -7.98      8.35 o
 -11  15   4       83.55       67.31      9.10 o
 -10  15   4       20.54       25.41      7.75 o
  -9  15   4       72.04       92.30      9.12 o
  -8  15   4      132.05      132.99      9.39 o
  -7  15   4       22.02       13.83      6.86 o
  -6  15   4        0.85        2.10      6.06 o
  -5  15   4      887.74      777.33     16.66 o
  -4  15   4      832.10      700.77     15.77 o
  -3  15   4      188.12      195.03      9.37 o
  -2  15   4       66.63       56.63      6.35 o
  -1  15   4     1075.22      912.47     15.76 o
   0  15   4       43.54       39.43      5.39 o
   1  15   4       75.85       79.24      5.95 o
   2  15   4     2241.86     1976.97     27.04 o
   3  15   4      122.65      128.09      8.46 o
   4  15   4       93.93       90.05      6.49 o
   5  15   4        6.09        5.51      5.49 o
   6  15   4       25.39       25.55      6.20 o
   7  15   4       26.60       25.86      6.28 o
   8  15   4       55.84       61.81      7.28 o
   9  15   4       66.17       78.09      7.95 o
  10  15   4       28.91       28.44      8.10 o
  11  15   4        6.90        8.47      9.43 o
  12  15   4        1.98        2.78      9.27 o
  13  15   4       25.54        4.55      9.74 o
  14  15   4       38.11       37.99     10.94 o
  15  15   4        0.01       38.23     26.00 o
 -17  16   4       11.23        8.22     12.64 o
 -16  16   4        0.00        1.72      9.32 o
 -15  16   4      134.65      184.46     12.99 o
 -14  16   4        3.51        2.93      9.09 o
 -13  16   4      188.37      206.24     14.05 o
 -12  16   4        3.53       -7.02      8.00 o
 -11  16   4       11.69       23.10      8.33 o
 -10  16   4       10.41        8.51      7.73 o
  -9  16   4        0.00       -7.22      7.22 o
  -8  16   4      157.43      127.37      9.45 o
  -7  16   4      146.05      128.59      9.32 o
  -6  16   4       24.12       18.26      6.57 o
  -5  16   4       25.51       28.07      6.75 o
  -4  16   4      374.39      325.15     11.15 o
  -3  16   4      203.22      165.34      8.85 o
  -2  16   4      309.18      280.19      9.56 o
  -1  16   4      195.17      192.37      7.97 o
   0  16   4        0.99       -4.47      5.09 o
   1  16   4      210.85      225.08      8.89 o
   2  16   4        0.98       -4.81      4.81 o
   3  16   4        2.24        0.39      5.00 o
   4  16   4        1.05        2.21      6.22 o
   5  16   4       71.45       57.58      7.48 o
   6  16   4      615.70      581.25     19.39 o
   7  16   4       93.59       89.60      9.55 o
   8  16   4        7.80        4.29     11.04 o
   9  16   4      153.91      141.17     11.30 o
  10  16   4       87.97       98.41     12.09 o
  11  16   4      230.14      231.33     13.79 o
  12  16   4       19.58       18.48     10.05 o
  13  16   4       12.05        3.70      9.84 o
  14  16   4        7.63      -15.91     16.88 o
 -16  17   4      243.37      295.65     24.25 o
 -15  17   4        3.38       13.52      9.83 o
 -14  17   4        0.00        5.90      9.06 o
 -13  17   4      134.85      132.44     11.68 o
 -12  17   4        0.00        5.50      8.59 o
 -11  17   4       27.84       44.04      9.05 o
 -10  17   4      221.55      217.91     12.20 o
  -9  17   4       11.03        5.62      7.77 o
  -8  17   4       50.36       49.93      7.89 o
  -7  17   4       56.28       47.42      8.00 o
  -6  17   4        7.14        8.11      6.47 o
  -5  17   4        0.33       -6.30      6.30 o
  -4  17   4      170.76      162.65      9.04 o
  -3  17   4       30.94       33.03      6.90 o
  -2  17   4        0.27        7.39      6.17 o
  -1  17   4      172.73      134.27      7.69 o
   0  17   4        1.28        2.98      6.08 o
   1  17   4       13.81       11.34      6.23 o
   2  17   4      112.01      107.40      8.00 o
   3  17   4      365.16      317.11     12.73 o
   4  17   4       45.22       45.77      8.83 o
   5  17   4        0.00       -2.54     11.27 o
   6  17   4      135.96      157.15     10.77 o
   7  17   4       17.03       25.55      8.68 o
   8  17   4        3.01        2.76      8.49 o
   9  17   4      124.06      128.78     11.19 o
  10  17   4        0.00       -1.51      8.96 o
  11  17   4       40.47       17.73      9.70 o
  12  17   4        0.07        3.48      9.11 o
  13  17   4        4.91       13.22      9.25 o
 -15  18   4       26.16       53.67     18.78 o
 -14  18   4        3.35       -3.97      9.79 o
 -13  18   4        3.26        4.58      8.98 o
 -12  18   4        6.16        3.69      8.63 o
 -11  18   4       68.63       70.76     13.71 o
 -10  18   4      108.35      115.92     10.77 o
  -9  18   4       77.88       86.23      9.76 o
  -8  18   4        0.25       -5.96      7.47 o
  -7  18   4       11.14       19.47      7.79 o
  -6  18   4      203.09      200.09     10.30 o
  -5  18   4       28.65       24.51      7.53 o
  -4  18   4       42.80       58.72      7.64 o
  -3  18   4      292.18      294.66     11.43 o
  -2  18   4       87.67       78.32      7.74 o
  -1  18   4        7.64        8.01      8.16 o
   0  18   4       19.46       21.02      6.61 o
   1  18   4       55.31       48.41      7.44 o
   2  18   4       37.32       37.30      7.36 o
   3  18   4       19.25        3.65      7.79 o
   4  18   4      190.99      210.87     12.24 o
   5  18   4        0.23       -2.76      7.85 o
   6  18   4      218.79      198.16     12.19 o
   7  18   4      316.48      308.02     14.33 o
   8  18   4      263.41      315.67     14.72 o
   9  18   4      366.37      396.21     16.65 o
  10  18   4       55.97       57.97     10.41 o
  11  18   4       43.08       49.61     10.18 o
  12  18   4        0.08        4.97      8.71 o
 -14  19   4        4.42       16.31     13.08 o
 -13  19   4        1.92       -0.53      9.81 o
 -12  19   4       33.73       42.32     10.38 o
 -11  19   4        7.18        6.41      8.65 o
 -10  19   4       19.64       13.49      8.64 o
  -9  19   4        1.22        0.14      8.02 o
  -8  19   4        4.33       10.48      8.39 o
  -7  19   4       19.16       21.99     10.49 o
  -6  19   4        9.12        8.67      8.85 o
  -5  19   4      106.96      101.14     10.93 o
  -4  19   4       10.44        1.75      7.55 o
  -3  19   4       19.61        7.99      6.95 o
  -2  19   4       33.99       27.42      7.32 o
  -1  19   4       77.60       95.11      8.35 o
   0  19   4        0.14       -7.22      7.22 o
   1  19   4       50.75       42.25      7.50 o
   2  19   4      165.70      191.39     11.42 o
   3  19   4       66.03       68.74      9.74 o
   4  19   4        0.92        9.48      8.44 o
   5  19   4      311.62      366.10     15.21 o
   6  19   4      254.69      260.32     13.99 o
   7  19   4      109.48      122.05     13.71 o
   8  19   4      290.31      304.62     17.56 o
   9  19   4      368.95      422.22     21.55 o
  10  19   4       11.82       11.05      8.76 o
  11  19   4       10.44        8.67      9.59 o
 -13  20   4        4.75       12.39     11.92 o
 -12  20   4        5.89       23.96     24.99 o
 -11  20   4        1.15       -0.53      8.31 o
 -10  20   4       88.76       92.23     10.73 o
  -9  20   4        0.04        4.04      8.31 o
  -8  20   4        3.45       -0.96      8.26 o
  -7  20   4        1.01        2.15     17.01 o
  -6  20   4       20.95       11.51      8.40 o
  -5  20   4      331.53      422.68     14.24 o
  -4  20   4        0.03        5.83      7.85 o
  -3  20   4       16.08       12.83      7.46 o
  -2  20   4      116.14      145.72     13.91 o
  -1  20   4      254.55      255.26     11.65 o
   0  20   4      388.56      436.74     14.22 o
   1  20   4       33.67       26.99      7.93 o
   2  20   4      123.51      129.07     14.01 o
   3  20   4        7.64       -2.30      8.77 o
   4  20   4       33.96       44.57     11.45 o
   5  20   4      270.10      286.90     14.51 o
   6  20   4      207.01      207.70     15.32 o
   7  20   4        0.46        6.34      8.65 o
   8  20   4        7.82       15.63     11.18 o
   9  20   4       38.65       64.00     12.56 o
  10  20   4        1.28       12.48     10.23 o
 -11  21   4        0.00       30.24     35.94 o
 -10  21   4       35.66       71.28     15.06 o
  -9  21   4       20.75       29.04      9.10 o
  -8  21   4      134.34      154.30     16.76 o
  -7  21   4       21.20       30.07      9.08 o
  -6  21   4      109.67      123.44     12.28 o
  -5  21   4       25.70       20.03     11.59 o
  -4  21   4       13.47       22.04      7.94 o
  -3  21   4       77.78       99.01      9.44 o
  -2  21   4       58.75       45.78      8.32 o
  -1  21   4       36.28       43.65      8.39 o
   0  21   4      136.21      123.99     10.03 o
   1  21   4      949.77     1005.91     24.94 o
   2  21   4       16.97       23.17     15.42 o
   3  21   4       49.47       55.82     10.22 o
   4  21   4        0.29        1.42      8.55 o
   5  21   4       34.82       48.45     10.81 o
   6  21   4      287.09      307.64     14.86 o
   7  21   4      115.86      116.85     12.87 o
   8  21   4      131.18      150.30     13.61 o
  -9  22   4       15.11       57.13     24.47 o
  -8  22   4       70.53      123.60     17.03 o
  -7  22   4       37.49       55.71     14.87 o
  -6  22   4       69.75       67.07     10.06 o
  -5  22   4        0.00        5.54      8.43 o
  -4  22   4        7.02       21.28      8.38 o
  -3  22   4       11.41       17.64      8.19 o
  -2  22   4        0.38       -1.33      7.36 o
  -1  22   4       45.30       43.28      8.64 o
   0  22   4        2.00       -6.46      8.20 o
   1  22   4      206.13      238.41     15.14 o
   2  22   4       25.54       33.05     14.13 o
   3  22   4        3.46        8.68     10.66 o
   4  22   4      282.03      316.69     21.96 o
   5  22   4       27.09       14.73     13.93 o
   6  22   4       70.45      124.17     12.91 o
  -6  23   4       18.50       59.11     29.82 o
  -5  23   4      212.82      229.89     58.12 o
  -4  23   4       17.51       40.76     64.23 o
  -3  23   4      135.92      209.78     20.15 o
  -2  23   4        1.56       -3.63     10.89 o
  -1  23   4      150.30      157.42     13.35 o
   0  23   4       74.41       74.50     12.34 o
   1  23   4        6.84        6.91     13.23 o
   2  23   4        9.21       21.41     26.00 o
 -23   1   5        5.13       17.63     13.73 o
 -22   1   5       82.19       63.30     15.20 o
 -21   1   5        0.00      -10.59     13.14 o
 -20   1   5       15.98       12.62     13.00 o
 -19   1   5      127.93      153.32     15.44 o
 -18   1   5      145.49      137.32     10.53 o
 -17   1   5        0.55       -5.61      5.61 o
 -16   1   5        1.47       -5.71      5.71 o
 -15   1   5      261.94      273.92     10.94 o
 -14   1   5       23.94       16.88      4.35 o
 -13   1   5      128.41      127.79      5.31 o
 -12   1   5      107.83      114.06      6.29 o
 -11   1   5      307.90      311.41     11.00 o
 -10   1   5        2.98        8.16      4.59 o
  -9   1   5      780.60      766.60     13.84 o
  -8   1   5      412.77      450.67      8.02 o
  -7   1   5      248.71      297.04      5.75 o
  -6   1   5      264.13      226.82      4.63 o
  -5   1   5      111.87      104.80      2.63 o
  -4   1   5      256.19      196.60      3.47 o
  -3   1   5     6996.27     7415.02     57.12 o
  -2   1   5       39.02       74.84      2.62 o
  -1   1   5    34534.93    37058.25    263.11 o
   0   1   5    24904.31    26786.74    202.91 o
   1   1   5      112.96      137.11      3.64 o
   2   1   5      379.58      377.24      6.40 o
   3   1   5      613.06      579.58      8.19 o
   4   1   5     1972.43     2137.60     22.61 o
   5   1   5     1063.44     1053.01     12.92 o
   6   1   5       34.64       31.00      3.22 o
   7   1   5        6.82        4.51      3.36 o
   8   1   5      199.84      200.30      6.17 o
   9   1   5     1740.76     1772.34     22.26 o
  10   1   5        0.00       -4.55      4.55 o
  11   1   5       20.27       21.48      5.76 o
  12   1   5       11.85       12.51      7.11 o
  13   1   5       13.81       12.05      8.61 o
  14   1   5       17.07       17.32      9.12 o
  15   1   5      184.06      179.90     12.77 o
  16   1   5       23.44       15.46     10.25 o
  17   1   5        9.52       16.67     10.34 o
  18   1   5       52.34       84.38     17.74 o
  19   1   5        2.34       -2.88     13.30 o
 -23   2   5       26.96       -1.98     12.53 o
 -22   2   5       87.46      118.37     20.97 o
 -21   2   5      741.70      880.66     32.48 o
 -20   2   5      173.89      195.12     23.84 o
 -19   2   5       21.77       16.60     12.57 o
 -18   2   5      189.38      197.20     11.35 o
 -17   2   5       28.99       15.08      7.94 o
 -16   2   5        0.00        0.42      5.86 o
 -15   2   5       22.34       13.93      5.63 o
 -14   2   5      629.14      596.52     12.14 o
 -13   2   5      242.11      237.96     10.04 o
 -12   2   5       25.71       42.04      6.27 o
 -11   2   5       94.08      103.51      7.51 o
 -10   2   5      154.81      169.59      7.07 o
  -9   2   5      483.34      464.51     10.46 o
  -8   2   5     1049.47     1077.85     17.85 o
  -7   2   5    14616.34    16156.04    152.37 o
  -6   2   5      248.25      193.27      5.45 o
  -5   2   5     2893.56     3072.55     28.62 o
  -4   2   5     4173.79     4770.95     38.26 o
  -3   2   5     1774.19     1982.71     16.30 o
  -2   2   5    11102.02    12034.38     89.94 o
  -1   2   5      709.59      713.07      6.47 o
   0   2   5     7243.31     7568.54     55.73 o
   1   2   5    10447.32    11152.49     87.50 o
   2   2   5     7333.98     7710.77     68.53 o
   3   2   5     2000.06     2076.81     23.39 o
   4   2   5      157.88      178.52      4.62 o
   5   2   5        0.45       -2.66      2.66 o
   6   2   5      916.79      938.97     12.41 o
   7   2   5     2555.82     2696.01     31.39 o
   8   2   5     2832.02     2793.44     32.77 o
   9   2   5      271.71      278.39      7.96 o
  10   2   5     2651.05     2646.36     36.51 o
  11   2   5      836.31      817.99     16.43 o
  12   2   5      353.77      349.60     12.75 o
  13   2   5      128.80      132.47      9.79 o
  14   2   5        5.17        6.51      8.70 o
  15   2   5        4.40        9.84      9.42 o
  16   2   5       15.31       -7.90      9.58 o
  17   2   5       57.78       79.22     12.01 o
  18   2   5        1.05       -0.30     13.18 o
  19   2   5       15.21       11.27     20.46 o
 -23   3   5      192.24      207.61     19.86 o
 -22   3   5       27.77       22.95     13.38 o
 -21   3   5       36.06       57.49     15.03 o
 -20   3   5       35.32       17.09     14.13 o
 -19   3   5       65.04       67.34     12.31 o
 -18   3   5      510.12      531.02     16.82 o
 -17   3   5      174.05      187.90     11.19 o
 -16   3   5      319.40      281.81     11.36 o
 -15   3   5      904.20      814.32     16.92 o
 -14   3   5       58.99       45.27      7.07 o
 -13   3   5      575.59      513.79     13.71 o
 -12   3   5     1428.84     1330.41     22.15 o
 -11   3   5      328.70      284.70      9.38 o
 -10   3   5      484.00      451.93     10.99 o
  -9   3   5     2846.89     2926.48     39.06 o
  -8   3   5      121.52      118.33      5.25 o
  -7   3   5     1691.76     1963.27     27.25 o
  -6   3   5      383.66      363.54      6.80 o
  -5   3   5      413.45      379.05      7.69 o
  -4   3   5     8909.84     9164.58     81.06 o
  -3   3   5      703.75      850.54      8.26 o
  -2   3   5     1123.86     1063.32      9.26 o
  -1   3   5        8.31       21.69      2.51 o
   0   3   5     2135.53     2299.49     20.52 o
   1   3   5      269.64      296.59      4.87 o
   2   3   5     1091.39     1305.51     15.14 o
   3   3   5     1283.89     1404.90     14.82 o
   4   3   5     2299.51     2593.99     28.68 o
   5   3   5     4139.46     4322.01     44.97 o
   6   3   5      375.32      419.43      8.93 o
   7   3   5       17.83       18.24      3.61 o
   8   3   5        1.44        5.81      4.19 o
   9   3   5     1169.78     1157.87     18.91 o
  10   3   5        3.52        0.62      5.84 o
  11   3   5      363.69      341.51     11.09 o
  12   3   5        8.09        0.93      7.09 o
  13   3   5       34.12        5.55      7.68 o
  14   3   5       17.23       20.53      8.03 o
  15   3   5       19.64       24.21     10.07 o
  16   3   5       19.11       13.98     10.03 o
  17   3   5        1.65      -10.89     10.89 o
  18   3   5       22.21       -7.51     12.80 o
  19   3   5       80.59      100.04     23.50 o
 -23   4   5       68.25       65.76     29.06 o
 -22   4   5      347.30      431.38     55.90 o
 -21   4   5       42.56       30.30     14.26 o
 -20   4   5      403.94      402.45     22.34 o
 -19   4   5        6.79       -7.89      7.89 o
 -18   4   5       12.69       19.25      9.85 o
 -17   4   5      223.64      226.61     11.94 o
 -16   4   5       69.60       70.07      9.85 o
 -15   4   5      220.09      185.57      9.99 o
 -14   4   5        0.88        3.19      7.62 o
 -13   4   5      101.98      102.80      7.91 o
 -12   4   5     1459.30     1314.44     22.15 o
 -11   4   5      669.06      644.57     13.90 o
 -10   4   5        1.90       -2.08      4.21 o
  -9   4   5       46.81       53.48      4.43 o
  -8   4   5      404.18      418.12      7.91 o
  -7   4   5     2627.38     3098.14     30.38 o
  -6   4   5     1566.04     1686.82     18.48 o
  -5   4   5      378.93      424.23      6.88 o
  -4   4   5     1440.77     1596.23     16.60 o
  -3   4   5       53.74       64.83      2.17 o
  -2   4   5     1026.45     1023.59     10.29 o
  -1   4   5      160.00      130.23      2.90 o
   0   4   5      602.66      777.62     10.23 o
   1   4   5      950.15      924.87     10.53 o
   2   4   5      870.14      912.79     10.95 o
   3   4   5       89.71       69.40      3.52 o
   4   4   5     2180.46     2259.98     27.34 o
   5   4   5       34.40       33.59      2.96 o
   6   4   5     2825.60     2935.11     31.77 o
   7   4   5     1339.93     1302.93     16.50 o
   8   4   5       87.03       85.88      5.44 o
   9   4   5       41.87       45.26      5.49 o
  10   4   5      468.89      455.93     12.59 o
  11   4   5       85.04       83.20      7.36 o
  12   4   5       32.10       25.02      6.85 o
  13   4   5        0.14       -1.42      7.76 o
  14   4   5      389.13      379.59     14.14 o
  15   4   5       19.49       11.37      9.43 o
  16   4   5        1.73       -9.64      9.64 o
  17   4   5        0.64      -11.10     11.10 o
  18   4   5        8.22       10.21     13.18 o
  19   4   5       23.16       -3.19     19.38 o
 -22   5   5       68.77       91.76     22.71 o
 -21   5   5      160.52      182.15     17.54 o
 -20   5   5       23.35       27.59     18.19 o
 -19   5   5       79.45       68.24     10.21 o
 -18   5   5       17.09       10.15      8.44 o
 -17   5   5       23.78       17.28      8.13 o
 -16   5   5      539.04      531.51     16.08 o
 -15   5   5        0.08       -7.13      7.13 o
 -14   5   5        3.99        3.15      5.95 o
 -13   5   5       69.33       63.93      7.33 o
 -12   5   5      905.95      852.16     17.19 o
 -11   5   5       17.73       10.86      4.80 o
 -10   5   5      107.75       94.40      6.05 o
  -9   5   5      654.51      683.66     12.48 o
  -8   5   5     1320.24     1428.57     16.92 o
  -7   5   5      525.23      577.17      8.83 o
  -6   5   5     5755.03     6421.95     64.70 o
  -5   5   5     1127.15     1372.19     15.53 o
  -4   5   5     2401.15     2679.38     28.44 o
  -3   5   5     1620.89     1839.85     17.27 o
  -2   5   5      944.81      952.44     12.75 o
  -1   5   5     4247.05     4749.09     43.31 o
   0   5   5     2109.30     2235.72     26.94 o
   1   5   5      157.89      130.23      5.26 o
   2   5   5      631.34      674.83     12.52 o
   3   5   5      430.80      473.09      8.82 o
   4   5   5      575.74      557.41      9.62 o
   5   5   5     4292.12     4567.33     49.75 o
   6   5   5      301.24      310.72      6.43 o
   7   5   5     3031.69     3104.47     39.45 o
   8   5   5     1121.39     1196.40     23.14 o
   9   5   5      208.65      196.86      8.82 o
  10   5   5      192.62      180.37      8.60 o
  11   5   5       39.43       38.60      6.91 o
  12   5   5       22.55       11.94      6.71 o
  13   5   5        0.05       -7.51      8.04 o
  14   5   5       11.31        4.32      8.41 o
  15   5   5        0.04       -7.77      7.77 o
  16   5   5        3.15       -1.41      9.87 o
  17   5   5        3.85       -6.94     11.95 o
  18   5   5        0.10        0.82     13.03 o
  19   5   5        0.89      -13.40     22.94 o
 -22   6   5       30.94       17.53     19.98 o
 -21   6   5      115.97      113.54     33.65 o
 -20   6   5      118.20      132.16     17.48 o
 -19   6   5       44.74       36.20      9.76 o
 -18   6   5      360.82      384.40     16.32 o
 -17   6   5       69.22       79.25      9.34 o
 -16   6   5        5.72        3.30      8.03 o
 -15   6   5       34.15       16.84      7.40 o
 -14   6   5      541.08      466.08     13.46 o
 -13   6   5       29.22       35.59      6.36 o
 -12   6   5      613.95      629.67     14.64 o
 -11   6   5      989.21      896.26     15.89 o
 -10   6   5        4.53        6.57      4.81 o
  -9   6   5      392.31      377.48      9.42 o
  -8   6   5       81.76       89.03      4.22 o
  -7   6   5        0.75        0.04      2.97 o
  -6   6   5        0.29       -2.71      2.71 o
  -5   6   5      968.20     1120.31     13.39 o
  -4   6   5      312.34      320.24      5.51 o
  -3   6   5      765.12      718.74      8.28 o
  -2   6   5     1752.06     1705.13     18.24 o
  -1   6   5      286.90      297.93      4.46 o
   0   6   5      452.20      456.09      8.06 o
   1   6   5       44.11       48.29      5.09 o
   2   6   5     1312.56     1382.64     20.27 o
   3   6   5       23.22       37.96      3.11 o
   4   6   5      212.87      221.93      5.63 o
   5   6   5      341.05      375.33      7.85 o
   6   6   5      271.89      269.89      7.55 o
   7   6   5       17.53       20.02      5.56 o
   8   6   5       88.77      102.88      7.26 o
   9   6   5      195.15      199.90      8.87 o
  10   6   5        8.25        1.74      6.02 o
  11   6   5       21.57        7.91      6.54 o
  12   6   5      238.69      237.63     10.52 o
  13   6   5       54.71       60.23      8.39 o
  14   6   5       31.64       28.57      9.25 o
  15   6   5      192.64      200.54     11.60 o
  16   6   5        9.22       13.48      9.83 o
  17   6   5       57.45       40.32     12.71 o
  18   6   5        8.02        5.00     12.91 o
  19   6   5        0.01      -26.83     27.53 o
 -22   7   5        0.16       12.23     29.06 o
 -21   7   5       24.25       16.82     18.38 o
 -20   7   5       86.32       65.62     12.64 o
 -19   7   5       29.06       26.94     11.32 o
 -18   7   5        8.77       -8.23      8.23 o
 -17   7   5      113.63      132.41     10.52 o
 -16   7   5      136.17      136.24     10.29 o
 -15   7   5      243.81      199.55     11.19 o
 -14   7   5       16.34       14.08      7.29 o
 -13   7   5       10.19        0.85      5.73 o
 -12   7   5      377.47      362.59     10.74 o
 -11   7   5       14.35        0.49      5.87 o
 -10   7   5        0.85       -5.19      5.19 o
  -9   7   5      182.24      224.74      8.24 o
  -8   7   5       12.00       18.30      3.78 o
  -7   7   5      429.14      466.61      8.07 o
  -6   7   5      229.43      258.88      6.19 o
  -5   7   5      669.09      809.70     10.43 o
  -4   7   5        9.42        6.66      2.54 o
  -3   7   5     2293.05     2516.25     22.56 o
  -2   7   5       12.42        9.36      2.66 o
  -1   7   5      965.29     1108.19     11.85 o
   0   7   5     1420.45     1514.98     17.84 o
   1   7   5      826.64      737.86     11.30 o
   2   7   5      201.41      149.37      8.63 o
   3   7   5     1525.73     1443.98     17.21 o
   4   7   5      456.93      529.39      8.96 o
   5   7   5       32.82       31.78      3.87 o
   6   7   5      987.83     1038.45     14.90 o
   7   7   5      617.59      574.44     11.02 o
   8   7   5      116.81      107.03      6.33 o
   9   7   5      455.68      446.57     11.84 o
  10   7   5      903.03      834.10     16.77 o
  11   7   5      476.02      466.26     12.91 o
  12   7   5      113.04      106.79     11.04 o
  13   7   5      108.05      110.30      9.61 o
  14   7   5        6.73       10.85      8.50 o
  15   7   5        5.94       11.02      8.16 o
  16   7   5        7.42        7.35     12.36 o
  17   7   5        2.49       -3.33     13.85 o
  18   7   5        1.53       33.40     24.47 o
 -21   8   5       33.58       22.98     14.59 o
 -20   8   5       44.15       37.52     12.16 o
 -19   8   5        8.35       12.36     10.92 o
 -18   8   5        0.01       -1.00      9.97 o
 -17   8   5       11.25       10.09      9.75 o
 -16   8   5      133.10      114.03     11.38 o
 -15   8   5       68.56       75.75      9.02 o
 -14   8   5       23.65       23.15      7.61 o
 -13   8   5       50.36       51.44      7.94 o
 -12   8   5      155.64      136.01      7.58 o
 -11   8   5       33.07       22.19      5.94 o
 -10   8   5     1148.45     1024.87     18.29 o
  -9   8   5      550.51      566.98     13.80 o
  -8   8   5      102.53       88.31      4.90 o
  -7   8   5      424.51      405.86      7.80 o
  -6   8   5     1009.25     1029.32     13.30 o
  -5   8   5       23.73       53.56      3.45 o
  -4   8   5      188.66      201.09      4.89 o
  -3   8   5      856.39      865.45      9.79 o
  -2   8   5      461.43      440.57      7.75 o
  -1   8   5       52.74       63.56      2.87 o
   0   8   5      100.23      131.25      3.48 o
   1   8   5     1498.05     1544.53     18.52 o
   2   8   5      103.34      133.99      3.76 o
   3   8   5      175.78      189.56      5.91 o
   4   8   5     2070.86     2045.49     24.56 o
   5   8   5        0.84       -3.27      3.27 o
   6   8   5        2.83       10.61      4.19 o
   7   8   5      107.96      103.08      5.63 o
   8   8   5       17.78       12.70      4.98 o
   9   8   5      945.06      866.94     16.79 o
  10   8   5      175.69      188.36      8.78 o
  11   8   5      279.90      265.48     10.13 o
  12   8   5       52.67       39.86      7.09 o
  13   8   5       10.16        0.84      6.47 o
  14   8   5       34.94       41.61      8.64 o
  15   8   5        9.55        2.55      8.16 o
  16   8   5      105.57      107.92     10.36 o
  17   8   5       19.52       48.32     23.84 o
  18   8   5       12.14       29.67     18.72 o
 -21   9   5       75.29       44.79     18.85 o
 -20   9   5      272.53      234.29     16.68 o
 -19   9   5        2.22        0.27     10.77 o
 -18   9   5      147.39      137.63     14.98 o
 -17   9   5      272.72      234.06     15.55 o
 -16   9   5      482.47      483.90     23.61 o
 -15   9   5       25.39        7.47      9.02 o
 -14   9   5       81.77       99.41      9.21 o
 -13   9   5       40.01       44.22      7.87 o
 -12   9   5     1128.72     1032.58     21.08 o
 -11   9   5     1195.68     1023.85     18.04 o
 -10   9   5       21.31       18.76      5.85 o
  -9   9   5     1336.90     1320.70     18.03 o
  -8   9   5       93.18      137.25      5.61 o
  -7   9   5     1543.29     1441.79     18.04 o
  -6   9   5     1322.74     1282.56     17.78 o
  -5   9   5     1141.98     1161.84     15.69 o
  -4   9   5     1785.94     1852.74     19.14 o
  -3   9   5       10.71        9.57      2.97 o
  -2   9   5     1085.95     1150.66     14.07 o
  -1   9   5      666.22      674.51      9.62 o
   0   9   5        4.33        3.00      2.51 o
   1   9   5      152.19      184.22      5.72 o
   2   9   5      529.07      550.60      7.81 o
   3   9   5      186.16      181.49      4.66 o
   4   9   5      311.87      275.96      6.38 o
   5   9   5      159.42      151.41      7.34 o
   6   9   5      724.44      691.89     11.95 o
   7   9   5       55.30       57.34      5.01 o
   8   9   5      352.26      361.18     10.43 o
   9   9   5       39.03       43.91      6.22 o
  10   9   5        5.71       -5.73      5.73 o
  11   9   5        0.65       -2.59      6.10 o
  12   9   5       68.80       71.88      7.74 o
  13   9   5        1.14       -5.26      6.69 o
  14   9   5        7.41        6.20      7.87 o
  15   9   5        0.01        5.91      8.29 o
  16   9   5       27.11        3.91     10.50 o
  17   9   5       77.49      113.70     15.28 o
  18   9   5       64.65       59.65     32.12 o
 -21  10   5       21.86       18.35     24.47 o
 -20  10   5        0.63        2.16     10.65 o
 -19  10   5        5.18       -2.73     11.35 o
 -18  10   5       67.54       68.72     12.55 o
 -17  10   5       21.82       13.19     10.92 o
 -16  10   5        2.96       -9.33      9.33 o
 -15  10   5      598.86      554.87     20.23 o
 -14  10   5       49.08       41.48     10.08 o
 -13  10   5      149.78      134.10     11.56 o
 -12  10   5       50.13       24.20      8.90 o
 -11  10   5      377.80      329.72     11.56 o
 -10  10   5      104.25      119.09      7.43 o
  -9  10   5     1872.05     1748.43     23.22 o
  -8  10   5      334.51      338.32      8.19 o
  -7  10   5       50.74       60.03      4.77 o
  -6  10   5     2149.72     1974.08     22.95 o
  -5  10   5       20.57       21.60      3.71 o
  -4  10   5      644.47      679.66      9.82 o
  -3  10   5      199.98      196.99      5.63 o
  -2  10   5      397.15      326.15      6.81 o
  -1  10   5       47.96       59.10      3.62 o
   0  10   5      598.71      617.14      8.89 o
   1  10   5       17.74       18.16      2.90 o
   2  10   5       98.55      107.56      3.80 o
   3  10   5      361.87      354.07      6.50 o
   4  10   5      143.82      131.87      4.54 o
   5  10   5      304.64      341.86      7.56 o
   6  10   5      155.27      122.43      5.66 o
   7  10   5      408.13      371.39     10.16 o
   8  10   5       69.23       72.89      6.49 o
   9  10   5      319.96      303.59     10.54 o
  10  10   5      314.90      279.74     10.29 o
  11  10   5       49.32       60.45      7.35 o
  12  10   5      323.54      310.91     11.37 o
  13  10   5        0.00       -6.51      6.51 o
  14  10   5       27.08       24.13      8.73 o
  15  10   5       16.41       18.50      9.54 o
  16  10   5       18.54       28.05     11.00 o
  17  10   5       17.65        6.12     19.88 o
 -21  11   5        1.33       47.41     27.53 o
 -20  11   5      174.95      147.91     15.16 o
 -19  11   5        0.28      -10.52     10.52 o
 -18  11   5        0.02       -9.77     10.65 o
 -17  11   5      566.30      568.00     22.07 o
 -16  11   5      105.88      102.29     14.55 o
 -15  11   5        0.29        9.29      9.95 o
 -14  11   5       51.55       45.73      9.83 o
 -13  11   5        0.29       10.14      8.93 o
 -12  11   5      348.93      286.30     13.85 o
 -11  11   5      194.83      150.20      9.56 o
 -10  11   5       29.76       16.48      6.68 o
  -9  11   5       10.40       21.89      7.01 o
  -8  11   5        2.08        2.21      4.92 o
  -7  11   5      155.60      184.23      6.62 o
  -6  11   5      136.65      129.09      6.34 o
  -5  11   5      265.21      239.92      6.17 o
  -4  11   5      938.60      904.43     12.77 o
  -3  11   5      269.34      265.88      7.10 o
  -2  11   5     1976.00     1874.45     20.47 o
  -1  11   5       46.30       63.19      3.97 o
   0  11   5      458.62      505.47      8.31 o
   1  11   5      172.60      219.77      6.00 o
   2  11   5       61.64       50.12      3.62 o
   3  11   5     1423.92     1397.83     16.38 o
   4  11   5      151.12      132.11      4.82 o
   5  11   5        0.11        9.31      3.43 o
   6  11   5      122.97      120.99      5.64 o
   7  11   5      177.40      155.67      7.74 o
   8  11   5        5.83        6.07      5.67 o
   9  11   5      711.19      675.61     15.00 o
  10  11   5      102.83      124.20      9.50 o
  11  11   5      112.48      134.44      8.82 o
  12  11   5       86.58       95.08      8.88 o
  13  11   5       61.75       71.26      9.35 o
  14  11   5       41.50       29.69      9.07 o
  15  11   5        9.46        8.64      9.58 o
  16  11   5       55.34       26.76     20.37 o
  17  11   5       75.18       93.29     27.53 o
 -20  12   5       36.53       40.81     15.84 o
 -19  12   5       40.75       45.20     12.42 o
 -18  12   5      118.36      123.15     14.06 o
 -17  12   5       47.52       59.76     12.25 o
 -16  12   5      118.68       97.53     12.76 o
 -15  12   5       38.43       38.89     11.00 o
 -14  12   5      323.49      303.03     15.61 o
 -13  12   5      155.23      170.60     10.99 o
 -12  12   5       26.37       30.30      8.02 o
 -11  12   5      698.00      606.58     17.27 o
 -10  12   5      124.75      117.50      8.88 o
  -9  12   5      405.48      364.69     12.61 o
  -8  12   5      631.58      589.84     15.67 o
  -7  12   5     1348.45     1193.60     22.84 o
  -6  12   5        0.28        2.14      5.50 o
  -5  12   5     1202.41     1150.77     17.12 o
  -4  12   5      758.72      702.20     12.67 o
  -3  12   5      106.98       98.11      5.57 o
  -2  12   5     1858.58     1775.50     20.76 o
  -1  12   5     1715.71     1547.59     17.96 o
   0  12   5      864.68      836.00     11.44 o
   1  12   5      624.64      629.48      9.62 o
   2  12   5     1878.07     1677.20     18.93 o
   3  12   5     1516.70     1350.87     16.12 o
   4  12   5       11.15        4.75      3.49 o
   5  12   5        3.40        0.82      3.65 o
   6  12   5        2.78        8.18      4.79 o
   7  12   5      376.29      328.09     10.91 o
   8  12   5        0.76        0.68      5.92 o
   9  12   5        1.64        7.60      6.57 o
  10  12   5      119.91      132.51      9.39 o
  11  12   5       70.71       63.98      7.80 o
  12  12   5       23.15       23.32      7.18 o
  13  12   5       25.52       16.77      8.59 o
  14  12   5       58.19       56.53     12.82 o
  15  12   5        7.31        2.53     10.27 o
  16  12   5        0.20      -10.05     11.41 o
 -20  13   5       18.83       42.60     19.41 o
 -19  13   5        9.24        2.48     11.89 o
 -18  13   5        6.74       -0.51     10.89 o
 -17  13   5        2.61      -10.63     10.63 o
 -16  13   5        1.66       -5.21      8.79 o
 -15  13   5        8.56        7.71      8.83 o
 -14  13   5      182.56      162.58     11.15 o
 -13  13   5       49.56       44.73      8.62 o
 -12  13   5       72.74       70.65      8.88 o
 -11  13   5      248.74      232.29     11.30 o
 -10  13   5       75.19       68.38      8.11 o
  -9  13   5       26.48       39.99      7.51 o
  -8  13   5      297.31      269.12     10.99 o
  -7  13   5      462.24      416.28     13.31 o
  -6  13   5        7.32        3.18      5.71 o
  -5  13   5        0.48       -3.22      7.41 o
  -4  13   5        0.68       -0.11      5.20 o
  -3  13   5     1088.96      971.01     15.40 o
  -2  13   5       68.60       85.42      5.60 o
  -1  13   5      224.78      195.17      5.75 o
   0  13   5       29.59       24.73      3.89 o
   1  13   5        5.91        1.84      3.40 o
   2  13   5     1095.84     1036.93     14.16 o
   3  13   5      556.86      475.65      8.67 o
   4  13   5      778.58      821.35     12.32 o
   5  13   5      700.80      635.63     13.56 o
   6  13   5       27.54       26.15      5.45 o
   7  13   5      620.77      615.32     13.48 o
   8  13   5       32.66       25.29      5.74 o
   9  13   5      188.18      213.46     11.65 o
  10  13   5       61.84       83.32      9.88 o
  11  13   5       27.14       36.72      9.48 o
  12  13   5       37.31       51.74     10.10 o
  13  13   5       23.45       28.81      9.84 o
  14  13   5        5.72      -11.06     11.06 o
  15  13   5       11.93        9.70     11.75 o
  16  13   5       10.74        1.53     19.88 o
 -19  14   5        8.49       39.47     20.89 o
 -18  14   5      146.01      180.43     13.33 o
 -17  14   5       11.41       10.18      9.44 o
 -16  14   5       28.08       18.01      9.80 o
 -15  14   5       77.33       78.96     10.69 o
 -14  14   5       19.78        2.19      8.60 o
 -13  14   5       50.49       37.57      8.81 o
 -12  14   5       44.01       47.65      8.52 o
 -11  14   5       32.90       24.97      7.74 o
 -10  14   5       25.81       27.88      7.65 o
  -9  14   5       12.21        6.57      7.05 o
  -8  14   5      408.78      338.67     12.47 o
  -7  14   5      103.64       88.72      8.19 o
  -6  14   5      105.37      115.45      7.83 o
  -5  14   5     3470.76     3056.75     46.70 o
  -4  14   5      137.50      111.83      7.48 o
  -3  14   5       76.79       76.06      6.85 o
  -2  14   5        0.77       -4.01      4.97 o
  -1  14   5      524.51      430.70     10.15 o
   0  14   5        8.31       12.85      4.61 o
   1  14   5       75.97       66.24      5.42 o
   2  14   5      146.05      108.14      6.08 o
   3  14   5      368.47      359.90      9.56 o
   4  14   5      726.74      614.80     13.06 o
   5  14   5      442.05      395.97     12.55 o
   6  14   5       20.38       28.85      6.03 o
   7  14   5      102.31      102.86      7.78 o
   8  14   5        0.09       -5.40      5.59 o
   9  14   5       13.42       15.00      8.25 o
  10  14   5        0.70        6.75      7.12 o
  11  14   5        1.35        9.94      8.93 o
  12  14   5       87.88      109.93     11.32 o
  13  14   5      100.48       97.63     12.11 o
  14  14   5        2.26        1.95     11.46 o
  15  14   5        1.52       -9.71     13.57 o
 -18  15   5       41.44       37.46     12.53 o
 -17  15   5       21.75       23.65     10.26 o
 -16  15   5       11.80       -2.00      9.34 o
 -15  15   5      142.72      176.62     12.53 o
 -14  15   5       29.93       33.38     10.60 o
 -13  15   5       50.04       36.95     10.06 o
 -12  15   5      248.08      273.52     15.66 o
 -11  15   5        8.74       10.17      7.80 o
 -10  15   5        0.00       -0.86      7.28 o
  -9  15   5        0.28       12.56      7.38 o
  -8  15   5        0.63        5.81      6.94 o
  -7  15   5      493.47      491.35     16.83 o
  -6  15   5      111.34       96.29      7.79 o
  -5  15   5       54.31       30.70      7.00 o
  -4  15   5       33.20       22.36      6.33 o
  -3  15   5      138.66      133.88      8.05 o
  -2  15   5       91.14       80.21      6.36 o
  -1  15   5       17.92       18.35      5.08 o
   0  15   5      136.66      138.26      6.71 o
   1  15   5       42.74       43.46      5.14 o
   2  15   5       27.23       30.46      5.07 o
   3  15   5       12.88       18.85      4.94 o
   4  15   5       55.17       71.05      6.76 o
   5  15   5        1.86        2.48      5.80 o
   6  15   5       26.42       12.50      7.22 o
   7  15   5       88.15       97.29      8.96 o
   8  15   5       18.91       11.03      7.83 o
   9  15   5       15.75        8.73      8.22 o
  10  15   5       21.96       26.67      8.90 o
  11  15   5        4.77        9.25      9.10 o
  12  15   5       47.28       51.04     10.27 o
  13  15   5       68.94       78.62     11.24 o
  14  15   5       38.78       42.45     12.52 o
 -17  16   5       16.34       16.10     13.99 o
 -16  16   5      231.90      267.78     14.94 o
 -15  16   5       10.13        1.61      9.45 o
 -14  16   5      139.57      133.31     11.90 o
 -13  16   5      543.72      560.31     18.46 o
 -12  16   5        6.25       11.29      8.52 o
 -11  16   5        9.90       14.67      8.44 o
 -10  16   5        0.08       -4.37      7.73 o
  -9  16   5      107.60      113.98      9.76 o
  -8  16   5        9.79       12.99      8.16 o
  -7  16   5       34.46       40.32      7.64 o
  -6  16   5        0.09       -6.23      6.23 o
  -5  16   5        0.79       -6.09      6.09 o
  -4  16   5      412.94      364.11     12.44 o
  -3  16   5       25.09       14.60      6.55 o
  -2  16   5       50.05       48.71      6.69 o
  -1  16   5      431.75      359.67     11.47 o
   0  16   5       56.78       44.52      6.87 o
   1  16   5        1.36       -3.05      5.83 o
   2  16   5       11.75        6.63      5.86 o
   3  16   5       22.57        8.21      6.44 o
   4  16   5      427.47      436.09     19.14 o
   5  16   5      333.19      331.38     13.38 o
   6  16   5       11.77        2.05      8.77 o
   7  16   5       23.16        6.28      7.76 o
   8  16   5        0.11        0.99      7.75 o
   9  16   5       18.81        9.53      8.25 o
  10  16   5        0.51       -8.33      8.33 o
  11  16   5        2.22       -8.21      8.50 o
  12  16   5      252.59      282.27     16.89 o
  13  16   5       60.47       40.41     10.24 o
 -16  17   5       85.94      132.22     29.36 o
 -15  17   5       11.18        2.94      9.41 o
 -14  17   5        2.80       -8.81      8.81 o
 -13  17   5      173.24      201.29     17.29 o
 -12  17   5      226.46      258.62     14.19 o
 -11  17   5       97.75      117.90     11.07 o
 -10  17   5        1.00        1.67      7.66 o
  -9  17   5      150.26      161.00     10.76 o
  -8  17   5        2.29        1.59      8.11 o
  -7  17   5      397.09      362.82     13.74 o
  -6  17   5        0.00       -6.05      6.05 o
  -5  17   5       25.56       17.65      6.86 o
  -4  17   5      273.30      212.33     10.00 o
  -3  17   5        1.09       -6.94      6.94 o
  -2  17   5        1.58       -5.87      5.87 o
  -1  17   5       26.48       47.47      7.07 o
   0  17   5      212.17      190.35      9.21 o
   1  17   5      311.59      299.12     10.94 o
   2  17   5      612.66      589.75     15.06 o
   3  17   5      203.38      198.41     12.43 o
   4  17   5        0.01       -2.59      7.34 o
   5  17   5        0.05       -4.04      9.04 o
   6  17   5        1.90       11.42      7.50 o
   7  17   5       48.73       37.63      9.70 o
   8  17   5       68.00       73.67     11.14 o
   9  17   5       92.19       91.61     10.38 o
  10  17   5       87.89       95.72     19.03 o
  11  17   5        0.04       13.61      9.19 o
  12  17   5       51.79       56.55     12.38 o
  13  17   5        7.96        6.99      9.90 o
 -15  18   5       45.75       70.77     16.97 o
 -14  18   5       10.38       -6.42      8.94 o
 -13  18   5        0.79       -0.44      8.82 o
 -12  18   5       97.77      116.32     11.35 o
 -11  18   5        4.28       -7.20      8.42 o
 -10  18   5       22.39       10.48      8.68 o
  -9  18   5        3.09       13.52      8.44 o
  -8  18   5      255.51      279.41     12.87 o
  -7  18   5        0.86        0.52      7.68 o
  -6  18   5        1.47       -1.51      6.78 o
  -5  18   5       50.09       52.55      8.38 o
  -4  18   5        0.01       -1.22      6.45 o
  -3  18   5       71.87       60.44      7.75 o
  -2  18   5       71.86       97.62      8.18 o
  -1  18   5        2.50       -5.50      6.38 o
   0  18   5       91.24       95.71      8.12 o
   1  18   5      370.77      377.32     13.98 o
   2  18   5        0.23       -6.66      8.27 o
   3  18   5      200.97      183.77     14.35 o
   4  18   5      124.18      126.29     10.17 o
   5  18   5       21.98       22.12      8.50 o
   6  18   5      125.72      129.35     13.28 o
   7  18   5        0.13       -0.76      7.72 o
   8  18   5        1.06       -7.93      7.93 o
   9  18   5       69.54       71.94      9.91 o
  10  18   5        0.05       -8.60      8.60 o
  11  18   5      123.41      172.98     11.95 o
  12  18   5        2.59      -12.00     12.00 o
 -14  19   5       18.71       33.05     15.36 o
 -13  19   5       15.11        7.74     13.77 o
 -12  19   5       15.42       37.70      9.59 o
 -11  19   5        0.12       -8.26      8.26 o
 -10  19   5       63.78       55.67      9.69 o
  -9  19   5        7.72        3.74      8.16 o
  -8  19   5      151.47      154.93     11.33 o
  -7  19   5        0.31       -0.11      8.03 o
  -6  19   5       48.93       48.12      9.09 o
  -5  19   5       85.09       94.99      9.26 o
  -4  19   5      386.67      428.95     14.90 o
  -3  19   5       42.97       51.98      7.89 o
  -2  19   5      123.95      142.68     13.92 o
  -1  19   5       18.23        6.69      7.82 o
   0  19   5       23.02       13.87      7.23 o
   1  19   5        1.38       -0.25      6.83 o
   2  19   5        6.57       11.99      9.81 o
   3  19   5        3.16        1.67      8.11 o
   4  19   5        8.82        0.00      8.56 o
   5  19   5       22.37        6.73      7.98 o
   6  19   5        1.79       -7.47      7.47 o
   7  19   5       83.48      110.21     12.93 o
   8  19   5       13.65       11.10      8.52 o
   9  19   5       65.04       62.16      9.37 o
  10  19   5        6.83        8.07     10.51 o
 -13  20   5       21.93       50.63     17.27 o
 -12  20   5        3.86       -0.66     26.52 o
 -11  20   5        9.90        6.57      8.59 o
 -10  20   5       53.01       55.31      9.73 o
  -9  20   5       29.30       29.87      9.55 o
  -8  20   5       34.37       41.66      9.29 o
  -7  20   5        6.42        9.36      8.74 o
  -6  20   5       82.45       96.03     10.81 o
  -5  20   5       41.22       40.65      8.31 o
  -4  20   5       29.55       18.07      8.15 o
  -3  20   5       10.23        6.38      7.52 o
  -2  20   5      270.31      306.15     12.53 o
  -1  20   5       57.27       64.96      8.78 o
   0  20   5        4.99        3.25      8.82 o
   1  20   5       21.78       12.88      8.26 o
   2  20   5        3.11       -7.74      7.74 o
   3  20   5      198.31      201.81     21.56 o
   4  20   5        7.55        9.76     10.61 o
   5  20   5        0.03        5.15      7.96 o
   6  20   5      349.72      429.31     16.56 o
   7  20   5       58.32       50.83      9.41 o
   8  20   5        4.11       10.95      8.09 o
   9  20   5       30.87       68.76     22.18 o
 -11  21   5        7.27       49.22     14.49 o
 -10  21   5       34.72       72.21     16.07 o
  -9  21   5       62.39      106.19     10.97 o
  -8  21   5       72.05      110.50     11.88 o
  -7  21   5       70.91       78.13     10.00 o
  -6  21   5       42.65       50.01      9.61 o
  -5  21   5        2.50       -8.09      8.09 o
  -4  21   5       43.17       34.23      8.34 o
  -3  21   5        1.95        6.02      7.54 o
  -2  21   5      116.81      110.49      9.58 o
  -1  21   5       23.41       17.39     10.40 o
   0  21   5        0.24       -8.07      8.07 o
   1  21   5       25.20       30.53      8.82 o
   2  21   5       10.23        5.36      8.95 o
   3  21   5        0.47       -8.16      8.16 o
   4  21   5       10.20        8.67      8.57 o
   5  21   5       84.85      121.01     10.99 o
   6  21   5       39.69       28.92      9.70 o
   7  21   5       10.70       15.88      9.24 o
  -9  22   5        2.60       23.06     12.55 o
  -8  22   5        1.79       31.27     16.38 o
  -7  22   5       12.74       38.32     23.05 o
  -6  22   5      107.36      133.76     13.15 o
  -5  22   5        4.48       10.88      8.62 o
  -4  22   5       10.70       31.64      8.65 o
  -3  22   5      297.28      325.99     14.31 o
  -2  22   5       68.64       78.35      9.27 o
  -1  22   5      125.21      143.91     11.26 o
   0  22   5      213.91      229.51     12.86 o
   1  22   5      162.22      160.94     14.87 o
   2  22   5       75.45       53.71     11.43 o
   3  22   5       10.09        1.45      9.66 o
   4  22   5       84.13       75.10     11.75 o
   5  22   5        1.83        7.93      7.99 o
  -5  23   5      106.24      137.48     17.94 o
  -4  23   5        1.73       24.10     14.15 o
  -3  23   5        3.43       40.62     13.78 o
  -2  23   5       69.49       90.20     17.69 o
  -1  23   5       46.95       56.09     17.38 o
   0  23   5       45.71       42.96     10.94 o
   1  23   5       12.07       12.32     11.92 o
 -24   0   6        0.02       25.61     31.35 o
 -23   0   6       21.95       24.99     18.90 o
 -22   0   6        5.65       12.06     30.59 o
 -21   0   6      736.83      766.41     42.18 o
 -20   0   6      315.08      322.91     38.23 o
 -19   0   6      249.48      285.69     25.95 o
 -18   0   6      220.52      220.88     13.35 o
 -17   0   6      649.78      712.67     24.84 o
 -16   0   6       43.31       45.71     10.66 o
 -15   0   6      702.01      667.07     39.00 o
 -14   0   6       10.82        9.23      9.13 o
 -13   0   6     1175.68     1075.19     32.34 o
 -12   0   6      467.19      450.73     16.82 o
 -11   0   6     1022.22     1000.55     25.40 o
 -10   0   6      106.07       93.79      8.41 o
  -9   0   6     1497.38     1530.57     32.10 o
  -8   0   6     1792.44     1787.27     37.02 o
  -7   0   6     1130.61     1374.37     24.74 o
  -6   0   6     1092.86     1277.51     18.35 o
  -5   0   6       45.63       24.11      3.30 o
  -4   0   6    47231.94    48192.32    580.94 o
  -3   0   6       10.53       14.95      2.41 o
  -2   0   6     1184.79     1155.89     13.17 o
  -1   0   6     8282.24     8678.19     82.71 o
   0   0   6     2490.69     2617.03     30.20 o
   1   0   6    11526.59    12242.80    148.70 o
   2   0   6     4104.31     4454.42     56.09 o
   3   0   6      790.46     1015.51     18.20 o
   4   0   6     1596.53     1636.36     29.61 o
   5   0   6     1062.87     1048.69     18.16 o
   6   0   6     2602.50     2813.00     48.28 o
   7   0   6     2163.05     2164.35     38.73 o
   8   0   6      224.45      283.85     10.66 o
   9   0   6     1081.12     1042.18     24.10 o
  10   0   6     2285.51     2255.33     57.38 o
  11   0   6       99.44       92.40     13.46 o
  12   0   6       16.02       18.86     14.18 o
  13   0   6      464.01      493.35     25.11 o
  14   0   6        5.16       -9.77     23.29 o
  15   0   6      584.34      668.25     30.47 o
  16   0   6      178.31      204.76     25.63 o
  17   0   6        2.15       -5.44     14.96 o
  18   0   6        9.55      -11.43     18.29 o
 -24   1   6        3.75        0.00     27.53 o
 -23   1   6       63.69       47.43     15.26 o
 -22   1   6       12.71       -1.72     13.91 o
 -21   1   6        1.01      -12.45     13.37 o
 -20   1   6       29.36       11.89     21.29 o
 -19   1   6      153.68      186.19     16.21 o
 -18   1   6       37.89       44.17      8.87 o
 -17   1   6       65.95       53.46      8.47 o
 -16   1   6        0.06        0.71      6.78 o
 -15   1   6      650.37      623.99     15.40 o
 -14   1   6     1149.78     1079.91     20.33 o
 -13   1   6       51.44       35.68      6.86 o
 -12   1   6     1082.45     1086.27     19.98 o
 -11   1   6     1033.16     1164.39     21.63 o
 -10   1   6      125.79      135.91      6.74 o
  -9   1   6       84.44      106.49      5.85 o
  -8   1   6      364.01      359.22      8.01 o
  -7   1   6        1.87        4.68      2.71 o
  -6   1   6     2254.14     2360.96     26.04 o
  -5   1   6     1442.09     1441.28     14.51 o
  -4   1   6       66.33       75.09      2.58 o
  -3   1   6     5851.16     5679.43     42.13 o
  -2   1   6       96.70       78.74      2.32 o
  -1   1   6     1171.14     1191.27     10.66 o
   0   1   6       53.65       66.78      2.50 o
   1   1   6     3324.01     3257.22     32.46 o
   2   1   6     1267.52     1285.68     15.60 o
   3   1   6     2890.55     3057.45     34.79 o
   4   1   6     5343.56     5572.17     56.81 o
   5   1   6       46.78       46.19      3.54 o
   6   1   6       12.61       15.24      3.49 o
   7   1   6     1646.93     1671.27     19.28 o
   8   1   6      787.84      853.32     12.84 o
   9   1   6      301.81      280.62      8.15 o
  10   1   6      208.61      179.17      8.10 o
  11   1   6      402.25      381.46     12.89 o
  12   1   6      297.40      265.68     13.00 o
  13   1   6        7.89        5.93      9.12 o
  14   1   6        9.19       -3.42      9.12 o
  15   1   6        3.74       -9.83      9.83 o
  16   1   6       39.20       22.98     10.70 o
  17   1   6       13.86       -1.38     10.39 o
  18   1   6        0.08       -9.16     13.14 o
 -23   2   6       30.77       29.05     14.58 o
 -22   2   6       36.94       48.55     14.71 o
 -21   2   6        5.23       12.91     13.37 o
 -20   2   6       50.71       39.17     18.93 o
 -19   2   6        3.21        3.37      8.27 o
 -18   2   6        2.03        8.70      8.21 o
 -17   2   6      183.17      184.71      9.59 o
 -16   2   6      223.76      218.42     10.98 o
 -15   2   6      315.87      297.02     11.07 o
 -14   2   6       41.02       54.21      6.06 o
 -13   2   6      442.42      434.15     12.75 o
 -12   2   6      411.17      382.18     11.35 o
 -11   2   6      307.24      365.55     10.62 o
 -10   2   6     2421.75     2457.62     29.97 o
  -9   2   6     1008.97     1028.68     14.58 o
  -8   2   6     1232.43     1500.06     22.71 o
  -7   2   6        4.93       20.57      3.36 o
  -6   2   6     1838.01     2062.99     23.71 o
  -5   2   6      389.38      372.72      5.52 o
  -4   2   6      389.06      339.97      4.77 o
  -3   2   6       50.19       42.37      1.90 o
  -2   2   6     2353.08     2626.52     23.37 o
  -1   2   6    15961.90    16707.72    127.64 o
   0   2   6     1324.29     1402.85     12.32 o
   1   2   6        8.73        9.40      2.14 o
   2   2   6      755.49      786.14      9.90 o
   3   2   6     1780.14     1996.13     21.88 o
   4   2   6      375.12      415.32      7.23 o
   5   2   6      376.04      412.35      7.17 o
   6   2   6     3033.40     3162.14     33.07 o
   7   2   6      262.21      260.19      7.11 o
   8   2   6        6.22        2.89      4.59 o
   9   2   6      241.28      246.32      9.59 o
  10   2   6     1247.08     1201.43     21.84 o
  11   2   6        3.98       -3.18      6.79 o
  12   2   6       42.32       43.30      8.09 o
  13   2   6      110.36      100.97     10.35 o
  14   2   6       73.65       83.82     10.83 o
  15   2   6       38.12       33.31     10.47 o
  16   2   6       19.52        3.34     10.26 o
  17   2   6        2.95       -9.97      9.97 o
  18   2   6       10.21        9.60     13.73 o
 -23   3   6       81.77       84.29     23.72 o
 -22   3   6       51.02       79.14     16.03 o
 -21   3   6       38.38       48.97     20.30 o
 -20   3   6       39.71       30.15     13.73 o
 -19   3   6       15.54       23.66      8.94 o
 -18   3   6       76.42       86.46      9.78 o
 -17   3   6       59.77       26.62      8.41 o
 -16   3   6       18.31        6.50      6.36 o
 -15   3   6     1306.09     1241.05     22.69 o
 -14   3   6       84.16       64.82      7.05 o
 -13   3   6     1418.36     1362.01     23.30 o
 -12   3   6     1828.25     1683.88     26.42 o
 -11   3   6        2.46       -6.16      6.16 o
 -10   3   6      493.67      547.06     12.09 o
  -9   3   6       67.02       98.52      5.05 o
  -8   3   6     1408.84     1605.41     19.00 o
  -7   3   6      207.62      263.05      6.31 o
  -6   3   6     1222.44     1490.93     18.09 o
  -5   3   6     1640.53     1694.39     17.00 o
  -4   3   6     2123.62     2415.75     21.04 o
  -3   3   6     4401.24     4576.98     35.16 o
  -2   3   6        2.27       18.80      1.91 o
  -1   3   6     2286.73     2488.80     23.34 o
   0   3   6       89.86       82.65      4.22 o
   1   3   6      117.61      115.20      3.79 o
   2   3   6      213.99      238.97      5.30 o
   3   3   6     2749.35     3012.67     33.41 o
   4   3   6      318.54      305.17      6.03 o
   5   3   6       50.26       51.03      3.72 o
   6   3   6      629.80      659.72     10.94 o
   7   3   6     1660.86     1781.49     21.44 o
   8   3   6        6.25        7.79      4.32 o
   9   3   6        0.54       -0.11      5.78 o
  10   3   6      182.38      178.00      9.02 o
  11   3   6       17.99        5.97      7.62 o
  12   3   6      100.20      104.70      9.16 o
  13   3   6       63.77       66.17      8.87 o
  14   3   6       14.19       20.07      9.53 o
  15   3   6      122.52      150.39     12.67 o
  16   3   6        1.28       -0.47     10.07 o
  17   3   6       17.30       14.19     14.18 o
  18   3   6       12.31        2.26     19.65 o
 -23   4   6      110.20      130.44     56.59 o
 -22   4   6        0.70        5.35     18.38 o
 -21   4   6        0.05        8.25     14.79 o
 -20   4   6       45.58       51.04     12.26 o
 -19   4   6      199.97      226.23     19.71 o
 -18   4   6      164.18      133.56     10.84 o
 -17   4   6        1.24        1.79      7.98 o
 -16   4   6      226.94      209.01     10.56 o
 -15   4   6      194.14      217.14     12.57 o
 -14   4   6        0.57       -1.20      6.16 o
 -13   4   6     2720.96     2623.29     38.38 o
 -12   4   6       94.77       84.30      7.24 o
 -11   4   6        0.16        5.16      5.39 o
 -10   4   6     2263.47     2190.46     29.32 o
  -9   4   6      415.64      428.19      8.84 o
  -8   4   6     2276.04     2431.60     27.18 o
  -7   4   6      406.37      407.82      8.00 o
  -6   4   6      471.92      539.92     10.42 o
  -5   4   6     4461.09     4871.83     48.03 o
  -4   4   6      702.58      820.06     11.82 o
  -3   4   6      681.25      762.06      9.06 o
  -2   4   6      260.31      293.95      5.15 o
  -1   4   6      638.12      761.44      9.11 o
   0   4   6       59.51       59.26      2.54 o
   1   4   6      387.10      439.24      8.01 o
   2   4   6      366.60      325.17      6.39 o
   3   4   6     7064.17     7692.87     84.99 o
   4   4   6     1331.72     1343.94     17.88 o
   5   4   6        5.65        4.29      3.43 o
   6   4   6      660.58      698.16     11.18 o
   7   4   6       33.88       38.23      4.39 o
   8   4   6      144.89      176.15      7.44 o
   9   4   6       71.79       45.76      6.65 o
  10   4   6       45.00       53.95      6.96 o
  11   4   6      265.76      251.11     10.37 o
  12   4   6        7.38       -7.23      7.23 o
  13   4   6      149.84      140.11     10.18 o
  14   4   6      147.51      183.99     11.51 o
  15   4   6       14.02        3.79      9.82 o
  16   4   6        7.04        1.29     10.21 o
  17   4   6        1.76      -10.33     11.63 o
  18   4   6       19.99       13.62     13.81 o
 -22   5   6      278.28      321.54     30.28 o
 -21   5   6       22.62        2.67     18.90 o
 -20   5   6       34.69       19.14     13.51 o
 -19   5   6       26.89       32.65      9.18 o
 -18   5   6       20.65       17.52      8.48 o
 -17   5   6      282.45      267.86     15.21 o
 -16   5   6       15.15       16.26      7.98 o
 -15   5   6        1.18       -3.27      6.08 o
 -14   5   6       16.74       12.02      6.55 o
 -13   5   6        1.15       -4.12      6.10 o
 -12   5   6       53.92       63.58      7.52 o
 -11   5   6      946.26      922.40     16.11 o
 -10   5   6       62.35       64.54      5.32 o
  -9   5   6       48.01       61.48      5.02 o
  -8   5   6      609.97      707.29     11.21 o
  -7   5   6      320.16      350.12      7.91 o
  -6   5   6     6171.55     6575.27     66.45 o
  -5   5   6      849.39      907.44     12.78 o
  -4   5   6     1648.08     1797.22     18.58 o
  -3   5   6     7778.60     8471.02     75.55 o
  -2   5   6      484.31      563.95     10.03 o
  -1   5   6     2042.71     2225.37     23.10 o
   0   5   6     1095.35     1133.78     17.06 o
   1   5   6      260.01      267.76      5.88 o
   2   5   6      373.85      403.63      6.82 o
   3   5   6     1941.04     2091.34     25.41 o
   4   5   6        0.67       -3.47      3.47 o
   5   5   6      445.66      474.53      9.68 o
   6   5   6      127.03      125.56      6.40 o
   7   5   6      665.99      649.75     14.16 o
   8   5   6     3607.28     3459.81     44.84 o
   9   5   6       59.21       45.56      6.91 o
  10   5   6      152.00      144.54      8.55 o
  11   5   6      112.36      111.25      8.47 o
  12   5   6      358.16      326.61     16.07 o
  13   5   6       10.30        0.36      8.05 o
  14   5   6        9.92        5.11      8.19 o
  15   5   6        0.57       -3.57      9.88 o
  16   5   6       30.57       21.01     11.00 o
  17   5   6        6.49        5.88     16.59 o
  18   5   6        5.01       35.90     20.46 o
 -22   6   6       11.24       38.55     21.07 o
 -21   6   6       10.46       -0.76     18.38 o
 -20   6   6        6.00       10.47     15.62 o
 -19   6   6       20.00       18.44      9.04 o
 -18   6   6       31.34       37.67      9.31 o
 -17   6   6       17.10       19.70      8.09 o
 -16   6   6       79.78       74.51      9.14 o
 -15   6   6       89.76      104.49      9.28 o
 -14   6   6       42.46       42.90      6.83 o
 -13   6   6      516.31      544.19     13.77 o
 -12   6   6      270.69      265.65      9.76 o
 -11   6   6        7.98        1.85      4.85 o
 -10   6   6      196.03      185.12      7.02 o
  -9   6   6       55.35       79.72      4.93 o
  -8   6   6      376.62      397.32      8.35 o
  -7   6   6      377.60      400.43      7.85 o
  -6   6   6      162.74      197.04      5.51 o
  -5   6   6       78.01       93.23      3.94 o
  -4   6   6       93.88      158.33      4.02 o
  -3   6   6     1065.04     1153.87     13.79 o
  -2   6   6       44.16       48.69      2.93 o
  -1   6   6      476.17      517.10      7.56 o
   0   6   6      243.39      257.99      6.52 o
   1   6   6      344.57      366.87      9.19 o
   2   6   6     3403.63     3558.87     36.21 o
   3   6   6     1580.40     1672.95     20.17 o
   4   6   6      142.89      134.35      4.69 o
   5   6   6     3722.13     3641.95     43.05 o
   6   6   6       55.57       62.31      4.23 o
   7   6   6     1061.79     1071.14     19.16 o
   8   6   6     1407.91     1383.22     21.76 o
   9   6   6      250.37      254.79      9.79 o
  10   6   6        6.55        1.47      6.04 o
  11   6   6      251.43      251.58     10.46 o
  12   6   6      109.52      108.18     10.25 o
  13   6   6      454.37      467.54     20.23 o
  14   6   6       48.42       54.17      9.03 o
  15   6   6       14.18        2.79      7.85 o
  16   6   6        1.30       -3.64     10.92 o
  17   6   6       13.70      -11.33     11.33 o
  18   6   6        0.31      -17.59     22.18 o
 -22   7   6       78.54       48.18     20.55 o
 -21   7   6       40.82       36.70     15.70 o
 -20   7   6       11.46       27.55     11.84 o
 -19   7   6       11.75        1.38     10.36 o
 -18   7   6       38.42       48.04     11.17 o
 -17   7   6      119.66      120.46     10.20 o
 -16   7   6       53.30       40.11      8.81 o
 -15   7   6        9.36       -1.47      7.13 o
 -14   7   6        3.48       -2.39      6.88 o
 -13   7   6      381.34      335.17     10.85 o
 -12   7   6      511.23      447.18     12.60 o
 -11   7   6      303.58      284.19     12.31 o
 -10   7   6      180.64      183.71      8.10 o
  -9   7   6      360.34      383.35      9.63 o
  -8   7   6       11.92        4.07      4.25 o
  -7   7   6     1677.52     1741.62     20.61 o
  -6   7   6      138.27      139.12      4.80 o
  -5   7   6      128.91      136.72      4.36 o
  -4   7   6      205.59      247.96      5.05 o
  -3   7   6       61.54       94.79      3.11 o
  -2   7   6      149.01      149.41      4.25 o
  -1   7   6       11.38       25.91      2.35 o
   0   7   6      633.86      665.91     10.52 o
   1   7   6        0.01       -1.49      2.79 o
   2   7   6      562.32      653.33     13.51 o
   3   7   6     2761.03     2728.46     29.85 o
   4   7   6      344.38      323.48      8.07 o
   5   7   6      611.21      588.79     10.17 o
   6   7   6      485.09      492.12      9.90 o
   7   7   6      192.02      168.94      6.49 o
   8   7   6       68.40       69.84      6.33 o
   9   7   6     1640.33     1628.31     25.42 o
  10   7   6      103.36       96.10      7.53 o
  11   7   6      297.62      274.61     10.49 o
  12   7   6      340.43      337.61     12.21 o
  13   7   6      224.70      257.89     12.34 o
  14   7   6        0.88       -0.01      7.96 o
  15   7   6      195.76      218.51     12.23 o
  16   7   6       68.39       85.67     16.14 o
  17   7   6        3.55       -0.34     16.94 o
  18   7   6        0.38       -8.90     39.00 o
 -21   8   6        7.47       -7.97     13.46 o
 -20   8   6        4.01      -14.96     14.96 o
 -19   8   6       42.99       49.09     12.40 o
 -18   8   6        0.20       -9.80      9.80 o
 -17   8   6       27.50       22.43     10.52 o
 -16   8   6       14.32       13.12      9.43 o
 -15   8   6        0.36       -6.99      6.99 o
 -14   8   6       23.08       39.86      7.95 o
 -13   8   6        7.19        2.08      6.99 o
 -12   8   6      225.60      169.49      8.49 o
 -11   8   6      183.89      153.69      8.22 o
 -10   8   6      266.63      261.06      9.93 o
  -9   8   6      427.07      436.02     10.52 o
  -8   8   6       47.86       45.26      4.56 o
  -7   8   6      661.66      676.08     11.44 o
  -6   8   6     1301.76     1212.67     16.44 o
  -5   8   6     1093.71     1102.16     13.99 o
  -4   8   6        4.57        0.49      2.51 o
  -3   8   6      759.15      690.39      9.34 o
  -2   8   6     4256.05     4514.92     48.84 o
  -1   8   6        1.06        1.99      2.05 o
   0   8   6        0.50       -1.21      2.38 o
   1   8   6     3754.15     3692.43     41.83 o
   2   8   6      848.08      795.40     15.04 o
   3   8   6      420.98      437.99      7.69 o
   4   8   6        1.44       -0.30      3.61 o
   5   8   6      176.03      152.66      5.51 o
   6   8   6        2.05       -0.45      4.14 o
   7   8   6       73.78       83.45      5.35 o
   8   8   6       81.53       88.72      6.86 o
   9   8   6       17.03        2.50      5.94 o
  10   8   6      304.64      310.11     10.81 o
  11   8   6      141.65      150.91      8.71 o
  12   8   6      225.77      223.49     10.12 o
  13   8   6       26.15       38.53      8.42 o
  14   8   6       33.19       40.00      9.10 o
  15   8   6      128.06      119.39     10.98 o
  16   8   6        3.81        8.53      9.18 o
  17   8   6        6.35       13.00     21.95 o
  18   8   6       29.44      -17.82     17.82 o
 -21   9   6       44.12       35.87     14.61 o
 -20   9   6       40.12       29.42     11.46 o
 -19   9   6       47.69       36.36     11.98 o
 -18   9   6       29.14       19.75     10.77 o
 -17   9   6       46.26       26.95     13.25 o
 -16   9   6       10.61       12.48      9.94 o
 -15   9   6       46.09       70.28     10.70 o
 -14   9   6       19.09       44.56      9.55 o
 -13   9   6     2317.07     2185.70     36.29 o
 -12   9   6       29.76       18.87      7.12 o
 -11   9   6      225.56      209.04      8.37 o
 -10   9   6      722.51      725.20     15.19 o
  -9   9   6     3468.09     3169.58     41.26 o
  -8   9   6     1184.63     1259.14     19.24 o
  -7   9   6        0.21       -0.55      4.16 o
  -6   9   6      775.30      735.16     11.31 o
  -5   9   6       32.68       44.87      4.11 o
  -4   9   6      323.19      360.69      7.26 o
  -3   9   6       93.58       95.39      3.76 o
  -2   9   6     1112.54     1158.67     15.40 o
  -1   9   6        4.20        2.45      2.54 o
   0   9   6        0.21        1.96      2.20 o
   1   9   6      413.85      357.45      8.65 o
   2   9   6        1.54       -3.48      3.94 o
   3   9   6        8.67       15.76      4.08 o
   4   9   6      135.35      136.73      6.29 o
   5   9   6      259.32      260.08      6.65 o
   6   9   6       18.67       15.62      4.78 o
   7   9   6      640.86      605.22     11.41 o
   8   9   6       59.47       54.80      6.46 o
   9   9   6        8.01       -5.78      5.78 o
  10   9   6      279.97      291.19     10.55 o
  11   9   6        1.42        3.00      6.45 o
  12   9   6        6.38       -5.31      6.37 o
  13   9   6       14.60       24.27      8.42 o
  14   9   6       35.02       36.08      9.00 o
  15   9   6       40.96       56.72      9.89 o
  16   9   6        2.22       12.75     10.68 o
  17   9   6        7.84      -17.59     17.59 o
 -21  10   6        0.22      -12.64     12.64 o
 -20  10   6        0.11        8.43     11.04 o
 -19  10   6      181.42      180.40     15.66 o
 -18  10   6      552.51      565.68     22.14 o
 -17  10   6        0.95        3.36     10.60 o
 -16  10   6      107.35      104.63     12.37 o
 -15  10   6       23.91       35.95     10.46 o
 -14  10   6      538.36      494.47     18.78 o
 -13  10   6     1166.98     1092.04     27.34 o
 -12  10   6      293.48      229.73     12.85 o
 -11  10   6       54.87       54.90      8.62 o
 -10  10   6     3977.43     3752.15     50.23 o
  -9  10   6     1785.87     1639.81     23.10 o
  -8  10   6       78.50       89.75      5.84 o
  -7  10   6       12.36        8.46      4.47 o
  -6  10   6     1600.52     1447.17     18.93 o
  -5  10   6      145.27      162.72      5.38 o
  -4  10   6       13.31       19.49      4.38 o
  -3  10   6      454.02      434.44      8.89 o
  -2  10   6      117.03      108.18      4.83 o
  -1  10   6     1534.09     1653.21     18.69 o
   0  10   6        1.17        4.54      2.81 o
   1  10   6        3.19        1.36      2.80 o
   2  10   6      495.81      498.08      8.27 o
   3  10   6        1.88       -0.06      2.90 o
   4  10   6       76.55       80.42      4.17 o
   5  10   6       11.28        3.44      3.46 o
   6  10   6        0.64       -3.65      3.65 o
   7  10   6      397.07      354.52     10.39 o
   8  10   6      382.00      373.17     10.94 o
   9  10   6       66.47       46.01      6.90 o
  10  10   6       42.40       36.34      6.92 o
  11  10   6        0.56       -4.71      6.44 o
  12  10   6       25.10       29.00      7.39 o
  13  10   6       87.07       87.12      9.77 o
  14  10   6        4.90        9.84      8.59 o
  15  10   6        2.77       -1.97      8.33 o
  16  10   6        8.61        4.77     14.51 o
 -21  11   6       18.19       10.35     19.12 o
 -20  11   6      112.65      105.97     14.08 o
 -19  11   6       93.15       92.24     13.10 o
 -18  11   6        1.18        0.93     10.87 o
 -17  11   6      142.22      166.64     14.55 o
 -16  11   6       19.51       26.41     10.71 o
 -15  11   6      192.40      195.19     15.43 o
 -14  11   6        0.95       -8.71      8.71 o
 -13  11   6       63.57       62.79     10.73 o
 -12  11   6      197.43      176.80     10.66 o
 -11  11   6      223.12      232.48     10.90 o
 -10  11   6      750.96      762.37     28.23 o
  -9  11   6      575.66      578.26     15.97 o
  -8  11   6      597.94      543.65     12.81 o
  -7  11   6       37.23       29.03      6.04 o
  -6  11   6      885.55      798.34     12.55 o
  -5  11   6     1965.16     1974.74     32.60 o
  -4  11   6      270.28      279.02      7.70 o
  -3  11   6      108.31      113.89      5.41 o
  -2  11   6      235.33      230.01      7.41 o
  -1  11   6     3025.30     2995.29     31.43 o
   0  11   6      831.49      859.39     11.27 o
   1  11   6      413.72      386.78      6.90 o
   2  11   6        0.82       -3.42      3.42 o
   3  11   6      225.10      227.94      5.50 o
   4  11   6      230.72      212.50      5.55 o
   5  11   6      446.24      416.56      8.60 o
   6  11   6       93.52      101.45      5.22 o
   7  11   6      124.04      129.55      8.31 o
   8  11   6        7.56        0.20      5.90 o
   9  11   6      102.78       84.48      7.41 o
  10  11   6       61.67       79.42      8.22 o
  11  11   6      115.01      101.46      8.37 o
  12  11   6       50.30       38.59      7.68 o
  13  11   6      121.90      158.01     12.43 o
  14  11   6       10.25       11.92      8.40 o
  15  11   6       62.38       66.31     10.89 o
  16  11   6       11.40       47.41     22.94 o
 -20  12   6       76.39      101.83     18.95 o
 -19  12   6       60.68       54.60     12.69 o
 -18  12   6       74.83       61.15     12.83 o
 -17  12   6      392.87      403.34     19.51 o
 -16  12   6       16.63       13.42     12.05 o
 -15  12   6      276.74      254.40     15.64 o
 -14  12   6       62.73       61.23      9.49 o
 -13  12   6       31.33       14.99      8.79 o
 -12  12   6       36.71       32.65      8.03 o
 -11  12   6       26.50       31.49      7.69 o
 -10  12   6      119.78      102.14      8.76 o
  -9  12   6     1721.71     1545.31     28.00 o
  -8  12   6     1929.08     1738.83     30.01 o
  -7  12   6      498.41      497.20     12.14 o
  -6  12   6     3738.09     3403.31     44.31 o
  -5  12   6     1095.26      993.25     16.52 o
  -4  12   6     2658.99     2538.05     31.04 o
  -3  12   6      977.40      910.13     13.88 o
  -2  12   6      700.86      616.43     11.44 o
  -1  12   6     3363.98     3195.32     32.54 o
   0  12   6      616.52      554.48      8.89 o
   1  12   6     2988.45     2744.25     28.44 o
   2  12   6     1278.61     1202.99     16.37 o
   3  12   6      137.76      130.54      5.21 o
   4  12   6      553.17      453.31      8.90 o
   5  12   6      709.38      689.65     11.11 o
   6  12   6       28.23       32.63      5.22 o
   7  12   6        1.90       -5.27      5.27 o
   8  12   6      210.41      193.80      9.84 o
   9  12   6       55.67       69.67      7.33 o
  10  12   6      185.80      188.93      9.39 o
  11  12   6        1.01       -5.40      6.69 o
  12  12   6      252.59      299.71     11.97 o
  13  12   6        1.37       -8.88      8.88 o
  14  12   6       12.44       18.97      9.77 o
  15  12   6        4.95        5.36      9.69 o
  16  12   6        0.47       -4.59     19.88 o
 -20  13   6       40.61       22.66     15.84 o
 -19  13   6      222.88      217.48     22.51 o
 -18  13   6      116.91      112.45     12.02 o
 -17  13   6      126.11      125.94     12.14 o
 -16  13   6      111.01      114.84     11.40 o
 -15  13   6        0.77       -5.65      8.41 o
 -14  13   6        4.66        4.54      8.29 o
 -13  13   6       15.17        5.01      7.92 o
 -12  13   6        3.36       -0.34      7.47 o
 -11  13   6        0.80        7.26      7.34 o
 -10  13   6        4.66        3.41      6.86 o
  -9  13   6     1109.99      996.45     21.89 o
  -8  13   6      362.59      338.62     12.30 o
  -7  13   6       20.18        9.53      6.81 o
  -6  13   6       78.99       62.64      7.43 o
  -5  13   6      179.92      148.43      8.45 o
  -4  13   6      581.68      560.99     12.51 o
  -3  13   6      927.92      865.03     14.44 o
  -2  13   6     1123.02     1123.16     15.79 o
  -1  13   6      278.36      280.00      6.67 o
   0  13   6       77.27       77.66      4.17 o
   1  13   6       58.60       54.28      3.89 o
   2  13   6       45.37       52.41      3.85 o
   3  13   6      179.98      169.36      5.16 o
   4  13   6      215.29      211.81      8.61 o
   5  13   6       14.90        5.14      4.54 o
   6  13   6        0.45       -4.76      4.76 o
   7  13   6      166.79      165.64      7.68 o
   8  13   6      252.96      268.19      8.96 o
   9  13   6       60.96       49.98      7.27 o
  10  13   6        0.00        8.03      7.74 o
  11  13   6       70.60       67.86      9.55 o
  12  13   6        9.73        3.38      8.22 o
  13  13   6       54.89       42.79     11.04 o
  14  13   6       14.65       15.93     10.27 o
  15  13   6        0.00      -10.49     11.59 o
 -19  14   6       80.45      105.34     19.43 o
 -18  14   6        0.26       -9.29      9.29 o
 -17  14   6        2.33       -8.79      9.35 o
 -16  14   6        1.45       -8.95      8.95 o
 -15  14   6       36.37       44.17     10.06 o
 -14  14   6       31.09       13.87      8.86 o
 -13  14   6       24.01       22.81      8.59 o
 -12  14   6       24.04       29.60      8.36 o
 -11  14   6       16.64       13.87      7.51 o
 -10  14   6      201.19      170.28     10.51 o
  -9  14   6       58.74       37.40      7.73 o
  -8  14   6      400.52      371.04     12.95 o
  -7  14   6        0.74       -5.90      6.39 o
  -6  14   6        0.44       -5.69      5.92 o
  -5  14   6        0.01        6.15      6.26 o
  -4  14   6       50.37       35.39      6.28 o
  -3  14   6        0.84       -4.49      5.82 o
  -2  14   6      295.55      258.95      9.52 o
  -1  14   6       19.20       22.26      4.78 o
   0  14   6        9.13        3.99      4.56 o
   1  14   6       78.29       58.69      4.98 o
   2  14   6        8.43        2.54      4.38 o
   3  14   6       82.40       94.64      7.55 o
   4  14   6      256.17      254.10      9.60 o
   5  14   6       85.16       77.63     11.05 o
   6  14   6       96.26       91.24      8.16 o
   7  14   6       21.06       12.54      7.05 o
   8  14   6        0.96       -5.72      7.13 o
   9  14   6      124.04      139.96     13.23 o
  10  14   6       13.40       14.16      8.57 o
  11  14   6        9.44       19.78     14.54 o
  12  14   6       33.71       25.10      9.48 o
  13  14   6        3.71       -6.26     10.70 o
  14  14   6        1.32        5.35     11.30 o
 -18  15   6      221.10      306.28     28.18 o
 -17  15   6       10.88        4.65      9.61 o
 -16  15   6       29.56       29.60      9.71 o
 -15  15   6       34.04       37.49     10.24 o
 -14  15   6       86.67      113.15     11.04 o
 -13  15   6       20.07        6.06      8.65 o
 -12  15   6        0.59       -3.76      8.09 o
 -11  15   6       78.49       58.98      9.23 o
 -10  15   6       65.30       69.10      9.05 o
  -9  15   6        0.61        0.53      7.20 o
  -8  15   6      196.30      195.68     11.60 o
  -7  15   6        3.94       -0.50      6.51 o
  -6  15   6      190.17      180.62      9.34 o
  -5  15   6      555.83      507.96     15.00 o
  -4  15   6       82.78       91.58      7.47 o
  -3  15   6      245.67      225.73      9.40 o
  -2  15   6       10.25       11.61      5.74 o
  -1  15   6       14.09        8.74      5.56 o
   0  15   6       32.53       26.22      6.04 o
   1  15   6       42.18       45.68      6.48 o
   2  15   6       14.86       11.91      6.31 o
   3  15   6      143.38      139.97      8.35 o
   4  15   6      517.19      470.54     14.32 o
   5  15   6       14.47        9.20      6.74 o
   6  15   6       33.23       20.29      6.86 o
   7  15   6      279.99      288.21     12.58 o
   8  15   6        5.42       10.59      7.51 o
   9  15   6       89.13       82.49     11.77 o
  10  15   6       49.65       44.17     10.38 o
  11  15   6       23.84       12.64     17.32 o
  12  15   6       97.57       91.45     11.48 o
  13  15   6       78.43       92.74     13.43 o
  14  15   6        1.57        3.06     24.47 o
 -18  16   6       13.38        3.06     29.06 o
 -17  16   6       13.81        5.38     11.84 o
 -16  16   6       65.61       65.86     10.90 o
 -15  16   6       11.26        2.02      9.03 o
 -14  16   6       68.95       71.35     12.87 o
 -13  16   6      118.74      140.64     11.85 o
 -12  16   6        9.11       12.07      8.87 o
 -11  16   6      177.67      189.87     11.89 o
 -10  16   6       18.10       18.57      8.00 o
  -9  16   6        0.63        1.39      7.43 o
  -8  16   6      157.18      155.88      9.98 o
  -7  16   6      452.88      465.84     15.64 o
  -6  16   6        0.05       -6.32      6.32 o
  -5  16   6      122.05      122.59      8.51 o
  -4  16   6       42.79       34.25      7.44 o
  -3  16   6       15.23        8.31      6.24 o
  -2  16   6       62.25       55.15      7.17 o
  -1  16   6      112.63       88.29      7.32 o
   0  16   6       25.50       27.25      6.30 o
   1  16   6       75.67       64.27      7.07 o
   2  16   6       50.31       62.22      7.57 o
   3  16   6        4.48        9.21      6.43 o
   4  16   6      275.27      299.36     12.39 o
   5  16   6      246.64      228.81     16.46 o
   6  16   6        8.61        4.44      6.84 o
   7  16   6       81.96       88.06      9.11 o
   8  16   6       50.58       52.23      8.88 o
   9  16   6       34.77       29.09      8.82 o
  10  16   6       44.76       25.97      8.87 o
  11  16   6        0.04       -7.32     10.98 o
  12  16   6       46.53       57.17     10.50 o
  13  16   6        3.25       -2.75     10.00 o
 -17  17   6       30.85        2.52     18.29 o
 -16  17   6       11.50       30.34     15.97 o
 -15  17   6       53.00       60.68     10.63 o
 -14  17   6        0.43       -1.27      8.80 o
 -13  17   6      504.82      603.00     19.59 o
 -12  17   6       14.57       16.18      9.02 o
 -11  17   6       62.69       81.74     10.19 o
 -10  17   6       48.27       39.93      9.15 o
  -9  17   6      153.17      147.52     10.69 o
  -8  17   6      381.78      398.59     14.35 o
  -7  17   6        9.37       10.82      7.50 o
  -6  17   6       11.19        2.17      6.48 o
  -5  17   6       21.22       19.29      6.99 o
  -4  17   6        0.68        6.08      6.45 o
  -3  17   6       39.06       61.89     10.11 o
  -2  17   6        0.07       -4.45      6.14 o
  -1  17   6        0.00       -5.68      5.68 o
   0  17   6       18.61       14.01      6.25 o
   1  17   6       24.83       24.77      6.42 o
   2  17   6       14.20        3.13      7.49 o
   3  17   6       68.76       65.00      7.96 o
   4  17   6        0.26       -0.39      6.35 o
   5  17   6       40.83       55.21      9.50 o
   6  17   6       13.82       30.27      7.32 o
   7  17   6      220.00      235.16     16.48 o
   8  17   6       40.96       52.86     11.86 o
   9  17   6       48.42       48.51      8.88 o
  10  17   6        9.12       -8.49      9.40 o
  11  17   6        0.00       -3.34      8.22 o
  12  17   6       38.54       27.70     10.42 o
 -15  18   6        0.33       -5.52     13.01 o
 -14  18   6       76.08       89.56     11.13 o
 -13  18   6        0.42      -10.69     12.49 o
 -12  18   6       83.23       77.25     10.62 o
 -11  18   6        0.20       -6.37      8.52 o
 -10  18   6        0.05        0.62      8.44 o
  -9  18   6       69.26       67.99      9.69 o
  -8  18   6        3.09       10.62      8.31 o
  -7  18   6       24.36       19.41      7.82 o
  -6  18   6       18.82       17.76      7.80 o
  -5  18   6       22.59        8.40      6.82 o
  -4  18   6       36.62       28.27      7.54 o
  -3  18   6        0.25        7.26      8.31 o
  -2  18   6      150.73      176.98      9.80 o
  -1  18   6       27.03       28.09      7.10 o
   0  18   6       12.45        4.00      6.52 o
   1  18   6        4.11        8.72      7.15 o
   2  18   6       71.55       65.26      8.48 o
   3  18   6       36.24       30.05      7.86 o
   4  18   6      337.70      348.31     14.08 o
   5  18   6       87.71       80.40      9.26 o
   6  18   6       10.26       12.08      7.84 o
   7  18   6        4.03       -3.32     11.75 o
   8  18   6      148.40      149.83     11.92 o
   9  18   6        2.77       -7.53      7.53 o
  10  18   6        1.85       -3.33      8.06 o
  11  18   6       23.24       14.99      7.78 o
 -14  19   6       12.07       18.66     14.40 o
 -13  19   6        9.50        1.43     10.40 o
 -12  19   6       90.95      100.58     11.03 o
 -11  19   6       27.05        2.12      8.76 o
 -10  19   6        2.63       -3.22      8.46 o
  -9  19   6      150.67      158.81     11.73 o
  -8  19   6       14.99       14.38      8.67 o
  -7  19   6      174.92      211.53     12.24 o
  -6  19   6       53.13       41.83      9.60 o
  -5  19   6        9.77       17.94      7.66 o
  -4  19   6        5.86       -3.28      7.56 o
  -3  19   6      193.14      200.44     10.64 o
  -2  19   6        0.11       10.24      6.91 o
  -1  19   6       84.05       87.58      8.63 o
   0  19   6      205.33      224.84     10.75 o
   1  19   6       77.66       64.91      8.79 o
   2  19   6      296.20      300.07     13.15 o
   3  19   6      437.43      458.95     16.18 o
   4  19   6      321.02      343.91     14.37 o
   5  19   6       11.49        9.74      7.80 o
   6  19   6      703.67      753.15     23.62 o
   7  19   6      176.70      163.20     14.03 o
   8  19   6       74.40       95.08     12.61 o
   9  19   6      177.56      229.18     18.94 o
  10  19   6        3.18        0.00     22.94 o
 -13  20   6       68.30       91.57     58.88 o
 -12  20   6        0.00       13.83     13.52 o
 -11  20   6       25.44        9.32      8.90 o
 -10  20   6        1.25       -7.82      9.00 o
  -9  20   6      175.80      183.32     12.43 o
  -8  20   6        0.02        4.43      8.51 o
  -7  20   6       52.68       70.17     13.02 o
  -6  20   6       91.01      101.16     10.22 o
  -5  20   6       34.30       32.34      8.23 o
  -4  20   6        3.09       -0.81      7.74 o
  -3  20   6       30.30       22.48      7.95 o
  -2  20   6      154.57      171.57     13.68 o
  -1  20   6      654.51      755.06     18.63 o
   0  20   6       17.40        8.32      8.03 o
   1  20   6        3.85       -9.69      9.69 o
   2  20   6       37.70       34.90      8.73 o
   3  20   6      102.10       84.78     13.85 o
   4  20   6        7.67       -4.62      7.67 o
   5  20   6        0.17        5.48      7.71 o
   6  20   6       22.07       29.76      9.55 o
   7  20   6      444.50      446.24     27.95 o
   8  20   6        4.51        1.53     26.00 o
 -11  21   6       26.63       15.82     44.94 o
 -10  21   6       60.12       85.53     17.48 o
  -9  21   6        8.56       12.03     13.78 o
  -8  21   6       27.77       52.93     13.70 o
  -7  21   6        1.74        1.37      8.93 o
  -6  21   6       11.09       13.66      8.63 o
  -5  21   6      167.90      152.46     10.67 o
  -4  21   6        6.36        4.56      7.68 o
  -3  21   6       12.34        3.95      7.66 o
  -2  21   6      101.70       89.67      9.36 o
  -1  21   6        4.24        9.74      7.82 o
   0  21   6       75.16       78.93      9.81 o
   1  21   6      125.93      144.76     12.94 o
   2  21   6       90.51      116.47     10.93 o
   3  21   6        2.53       -7.68      7.68 o
   4  21   6      114.32      125.78     13.57 o
   5  21   6        0.15       -5.58      7.00 o
   6  21   6       38.17        9.18     29.06 o
  -9  22   6       66.14      114.20     28.60 o
  -8  22   6        1.11       65.23     30.05 o
  -7  22   6        1.95       27.18     14.59 o
  -6  22   6      127.16      159.39     14.26 o
  -5  22   6       99.18      120.65     15.74 o
  -4  22   6        4.73        3.63      7.73 o
  -3  22   6        0.00        4.87      9.29 o
  -2  22   6       91.93      103.06     11.69 o
  -1  22   6       16.48       10.31      8.95 o
   0  22   6      222.59      249.16     17.94 o
   1  22   6       48.89       32.91     10.51 o
   2  22   6        0.53       -8.72      8.72 o
   3  22   6       88.22       99.29     11.34 o
   4  22   6        0.21       38.23     26.00 o
  -4  23   6      162.90      205.24     38.64 o
  -3  23   6       62.22       86.39     14.10 o
  -2  23   6       18.53       25.34     18.95 o
  -1  23   6       18.40        8.71     31.97 o
   0  23   6       89.84       89.85     14.13 o
 -24   1   7        0.12      -12.00     12.00 o
 -23   1   7       67.02       72.16     15.39 o
 -22   1   7        0.18       -1.89     12.97 o
 -21   1   7        2.22       -7.50     13.06 o
 -20   1   7       33.45       38.77     13.18 o
 -19   1   7      123.57      154.74     10.98 o
 -18   1   7        1.04        3.36      7.32 o
 -17   1   7      178.27      199.78     10.78 o
 -16   1   7      161.16      155.14      9.50 o
 -15   1   7       34.83       32.36      7.12 o
 -14   1   7      104.04       90.67      7.68 o
 -13   1   7        2.32        0.99      6.50 o
 -12   1   7      246.95      227.09      8.95 o
 -11   1   7      266.60      246.35      8.83 o
 -10   1   7      429.64      348.32      9.71 o
  -9   1   7      104.56      130.53      6.13 o
  -8   1   7      421.06      395.84      8.92 o
  -7   1   7      282.44      362.85      6.71 o
  -6   1   7     5159.58     5126.86     45.44 o
  -5   1   7     3081.95     3344.70     29.57 o
  -4   1   7      714.17      847.53      8.56 o
  -3   1   7     2867.33     2659.98     22.36 o
  -2   1   7      144.83      169.04      3.28 o
  -1   1   7     3407.44     3561.28     30.92 o
   0   1   7      592.64      632.08      8.25 o
   1   1   7     2297.31     2424.33     27.21 o
   2   1   7       12.88        2.15      3.19 o
   3   1   7      140.15      132.02      4.42 o
   4   1   7        1.57        3.91      3.20 o
   5   1   7      193.35      183.71      5.74 o
   6   1   7      225.04      217.90      6.10 o
   7   1   7     1568.34     1601.63     20.46 o
   8   1   7      234.84      244.59      9.96 o
   9   1   7        0.00       -3.58      5.98 o
  10   1   7      296.38      297.90     13.10 o
  11   1   7        3.35       -7.90      7.90 o
  12   1   7        0.98        1.14      8.45 o
  13   1   7        9.00       12.57      9.23 o
  14   1   7      106.71      100.32     11.38 o
  15   1   7      118.61      120.29     12.75 o
  16   1   7        5.40       -3.22     10.83 o
  17   1   7        1.19      -10.17     10.17 o
 -24   2   7        1.09        7.65     24.47 o
 -23   2   7        1.00       -4.54     12.93 o
 -22   2   7        0.66      -12.91     12.91 o
 -21   2   7       57.86       51.22     14.68 o
 -20   2   7        0.09      -11.74     12.38 o
 -19   2   7      342.12      337.78     14.42 o
 -18   2   7       95.71       91.20      9.87 o
 -17   2   7      381.57      372.37     24.28 o
 -16   2   7     1345.57     1287.82     24.09 o
 -15   2   7       42.97       36.77      7.25 o
 -14   2   7       76.36       92.08      8.06 o
 -13   2   7      760.62      638.85     14.55 o
 -12   2   7      296.81      299.65      9.01 o
 -11   2   7     1833.08     1781.67     23.28 o
 -10   2   7      618.20      622.23     11.78 o
  -9   2   7      790.06      889.14     14.34 o
  -8   2   7     2778.95     2745.33     31.31 o
  -7   2   7     3857.82     3840.60     43.84 o
  -6   2   7      948.94      675.88     11.77 o
  -5   2   7      276.73      378.12      5.73 o
  -4   2   7     5607.52     5776.51     50.75 o
  -3   2   7     2014.71     1988.46     21.84 o
  -2   2   7      635.17      752.62      7.57 o
  -1   2   7     1073.03     1084.92     11.10 o
   0   2   7     3101.51     3239.11     29.16 o
   1   2   7     1849.14     1928.77     19.68 o
   2   2   7      686.40      684.00      9.62 o
   3   2   7       20.30       17.60      2.86 o
   4   2   7       47.99       53.63      3.57 o
   5   2   7      540.29      636.06      9.48 o
   6   2   7       64.42       43.55      4.29 o
   7   2   7      991.35     1042.47     18.47 o
   8   2   7      776.90      831.77     16.58 o
   9   2   7      350.25      373.04     10.73 o
  10   2   7        0.04       -6.74      6.74 o
  11   2   7      116.52      108.35      9.25 o
  12   2   7       25.41       13.06     11.40 o
  13   2   7        5.92       17.70      9.31 o
  14   2   7       11.00        5.04      9.86 o
  15   2   7        0.01       -9.66      9.66 o
  16   2   7       70.15       46.45     11.48 o
  17   2   7        5.57        2.42     10.97 o
  18   2   7       24.98       47.41     27.53 o
 -23   3   7        5.84        6.90     19.98 o
 -22   3   7       62.37       69.55     15.26 o
 -21   3   7       78.94       97.64     15.09 o
 -20   3   7       79.00      100.62     14.48 o
 -19   3   7      770.83      790.16     21.03 o
 -18   3   7       62.11       51.61      9.31 o
 -17   3   7      142.34      116.99      9.27 o
 -16   3   7        0.04        2.58      6.96 o
 -15   3   7        2.15        5.25      6.45 o
 -14   3   7      120.66      109.69      8.01 o
 -13   3   7     1098.50     1100.71     27.53 o
 -12   3   7      673.86      696.46     13.85 o
 -11   3   7        4.38       -3.52      4.31 o
 -10   3   7     2700.19     2701.81     35.17 o
  -9   3   7       36.91       40.52      4.14 o
  -8   3   7     3202.85     3576.88     37.71 o
  -7   3   7     1197.00     1245.04     21.72 o
  -6   3   7        1.21        1.67      2.79 o
  -5   3   7     7920.40     8628.93     80.04 o
  -4   3   7       33.27       20.41      2.80 o
  -3   3   7      628.14      592.07      7.14 o
  -2   3   7       11.09       23.05      2.79 o
  -1   3   7      669.20      711.38      7.86 o
   0   3   7     2833.40     2956.97     27.86 o
   1   3   7      228.22      284.65      8.09 o
   2   3   7     1978.46     2145.96     23.51 o
   3   3   7       35.58       46.14      3.16 o
   4   3   7      155.25      155.75      4.75 o
   5   3   7       15.26       20.05      3.92 o
   6   3   7      864.76      891.84     13.43 o
   7   3   7        9.04        6.74      4.06 o
   8   3   7       15.93       14.92      6.21 o
   9   3   7      298.00      294.37     11.49 o
  10   3   7      793.50      788.04     18.34 o
  11   3   7      128.29      142.40      9.92 o
  12   3   7        2.10       -7.64      7.64 o
  13   3   7       25.68       14.32      9.42 o
  14   3   7       62.86       57.53     11.07 o
  15   3   7      106.17      105.28     12.48 o
  16   3   7       60.65       69.65     14.14 o
  17   3   7       51.27       47.29     13.08 o
 -23   4   7       90.70       93.86     23.72 o
 -22   4   7       60.45       73.41     21.63 o
 -21   4   7       13.70       -1.12     12.14 o
 -20   4   7      131.95      168.49     18.03 o
 -19   4   7        3.99        6.52      8.76 o
 -18   4   7        4.09       -5.45      8.23 o
 -17   4   7      116.13      118.97     10.03 o
 -16   4   7      353.62      337.43     12.15 o
 -15   4   7      361.84      318.06     11.66 o
 -14   4   7     1924.03     1762.55     28.57 o
 -13   4   7      253.75      212.13      9.55 o
 -12   4   7      237.25      226.34      9.14 o
 -11   4   7      279.23      298.19      9.70 o
 -10   4   7      606.15      557.66     12.61 o
  -9   4   7     1483.92     1487.06     21.02 o
  -8   4   7      340.17      378.84      7.97 o
  -7   4   7      171.77      133.02      4.74 o
  -6   4   7      318.63      359.01      6.84 o
  -5   4   7       11.98       -2.75      2.75 o
  -4   4   7        0.05        2.33      2.56 o
  -3   4   7      659.34      660.71     10.22 o
  -2   4   7       34.96       44.96      3.02 o
  -1   4   7     1883.40     2107.68     25.08 o
   0   4   7        2.20        7.29      2.29 o
   1   4   7     3998.13     4587.49     47.45 o
   2   4   7       57.19       45.12      3.39 o
   3   4   7        2.10        1.25      3.00 o
   4   4   7       67.94       91.49      4.77 o
   5   4   7       11.86       10.93      4.47 o
   6   4   7      189.45      227.12      6.89 o
   7   4   7      971.04     1017.97     18.77 o
   8   4   7      193.94      190.85      8.66 o
   9   4   7       32.29       28.52      6.30 o
  10   4   7      172.06      187.95     10.04 o
  11   4   7      143.52      155.84     10.69 o
  12   4   7       11.96        3.96      7.75 o
  13   4   7      153.07      155.08     12.33 o
  14   4   7       27.85       25.01     10.02 o
  15   4   7       57.71       49.03     11.17 o
  16   4   7        1.14       -9.74      9.74 o
  17   4   7       43.02       32.76     12.76 o
 -23   5   7      133.42      148.95     25.26 o
 -22   5   7       17.58        9.18     26.00 o
 -21   5   7        6.67        0.00     17.30 o
 -20   5   7      430.36      469.08     20.42 o
 -19   5   7      436.37      448.84     16.07 o
 -18   5   7      129.48      138.70     10.55 o
 -17   5   7      122.91      141.64     10.71 o
 -16   5   7      119.71      111.44     10.48 o
 -15   5   7       85.58       95.40      8.12 o
 -14   5   7        7.81        1.90      6.36 o
 -13   5   7      147.57      166.69      9.83 o
 -12   5   7       37.52       51.82      8.29 o
 -11   5   7      251.90      270.82      8.43 o
 -10   5   7      282.79      296.57      8.44 o
  -9   5   7       17.04        8.70      3.71 o
  -8   5   7      129.29      114.12      5.34 o
  -7   5   7      852.30      818.38     11.62 o
  -6   5   7      997.88     1024.18     13.92 o
  -5   5   7      332.82      415.18      8.27 o
  -4   5   7      728.98      769.02     10.01 o
  -3   5   7       69.25       73.09      3.02 o
  -2   5   7      216.47      183.46      4.54 o
  -1   5   7     2284.29     2321.41     25.22 o
   0   5   7      363.55      392.56      5.58 o
   1   5   7      363.31      312.74      6.26 o
   2   5   7     1176.78     1273.94     16.15 o
   3   5   7        8.61        3.45      3.02 o
   4   5   7       64.51       58.70      4.34 o
   5   5   7     1069.26     1107.61     16.38 o
   6   5   7        3.57        1.20      4.32 o
   7   5   7       20.47       18.97      5.56 o
   8   5   7     2003.31     1981.56     34.68 o
   9   5   7       44.39       56.25      6.93 o
  10   5   7      218.73      211.66      9.88 o
  11   5   7       71.91       46.27      9.04 o
  12   5   7       97.71       74.21      9.78 o
  13   5   7       31.81       39.66      9.29 o
  14   5   7        1.41       13.45      8.83 o
  15   5   7        0.64       -7.32     10.09 o
  16   5   7        0.17       -7.15      9.70 o
  17   5   7       36.25       13.49     12.50 o
 -22   6   7        3.79       27.48     18.90 o
 -21   6   7       69.06       69.63     14.58 o
 -20   6   7       13.52       13.03     11.00 o
 -19   6   7       12.06       36.62     15.76 o
 -18   6   7        8.11       15.05      8.29 o
 -17   6   7      147.29      144.72     10.63 o
 -16   6   7      159.73      163.37     13.87 o
 -15   6   7      112.23      103.53      9.02 o
 -14   6   7       19.17       -4.10      6.30 o
 -13   6   7       39.37       29.73      7.51 o
 -12   6   7     1124.88     1034.91     26.69 o
 -11   6   7      116.74      111.62      6.40 o
 -10   6   7      435.33      425.16     10.87 o
  -9   6   7      273.27      275.08      7.29 o
  -8   6   7     1071.18     1063.15     15.18 o
  -7   6   7      416.78      487.23      8.71 o
  -6   6   7       99.86      104.56      4.47 o
  -5   6   7     2432.29     2629.42     28.30 o
  -4   6   7      211.63      238.41      4.53 o
  -3   6   7      190.97      216.16      5.17 o
  -2   6   7       47.26       78.65      3.41 o
  -1   6   7     4384.69     4565.30     45.44 o
   0   6   7      443.25      441.93      7.86 o
   1   6   7       95.35       93.61      4.29 o
   2   6   7     1265.47     1392.26     16.18 o
   3   6   7        9.66        6.26      3.13 o
   4   6   7        0.57        1.63      3.62 o
   5   6   7        0.97       -1.02      4.37 o
   6   6   7      312.76      347.02      8.90 o
   7   6   7      283.16      282.43      8.40 o
   8   6   7      413.14      432.18     15.92 o
   9   6   7      533.06      538.26     14.23 o
  10   6   7      101.75      102.78     10.69 o
  11   6   7       78.33       85.90      9.81 o
  12   6   7       66.86       64.02      9.32 o
  13   6   7      124.35      140.64     11.52 o
  14   6   7      180.52      171.40     13.83 o
  15   6   7      150.61      170.39     12.76 o
  16   6   7       45.69       42.80     10.33 o
  17   6   7        0.19       -8.50     11.54 o
 -22   7   7       10.69        3.51     31.35 o
 -21   7   7      300.76      323.12     18.58 o
 -20   7   7        1.13       14.17     11.07 o
 -19   7   7      159.71      192.41     34.53 o
 -18   7   7      245.74      256.46     15.54 o
 -17   7   7       18.12       24.09     10.05 o
 -16   7   7       11.98        6.52      7.65 o
 -15   7   7       64.91       73.72      8.85 o
 -14   7   7      257.81      243.95     10.08 o
 -13   7   7      138.61      138.16      8.29 o
 -12   7   7       17.70       17.50      6.30 o
 -11   7   7        3.08        0.99      5.74 o
 -10   7   7      657.49      667.10     13.16 o
  -9   7   7      141.39      131.23      6.46 o
  -8   7   7      438.30      416.82      9.14 o
  -7   7   7       34.65       48.58      4.34 o
  -6   7   7      287.87      348.71      7.35 o
  -5   7   7       31.62       43.94      3.02 o
  -4   7   7     4692.31     4724.66     46.32 o
  -3   7   7      676.54      815.89     12.29 o
  -2   7   7       94.75      113.90      4.13 o
  -1   7   7        4.35        6.18      2.21 o
   0   7   7      134.03      148.89      6.69 o
   1   7   7      304.12      298.27      8.91 o
   2   7   7      743.84      699.00     12.97 o
   3   7   7       11.45       19.77      3.07 o
   4   7   7      178.34      204.69      6.12 o
   5   7   7      634.68      638.83     11.13 o
   6   7   7      675.65      682.65     11.97 o
   7   7   7       78.69       78.45      5.37 o
   8   7   7        8.55        1.82      5.77 o
   9   7   7       38.81       44.57      6.73 o
  10   7   7      181.97      188.93      9.06 o
  11   7   7       32.82       14.85      7.16 o
  12   7   7      101.48      107.05      9.79 o
  13   7   7      154.91      166.63     11.17 o
  14   7   7      162.65      177.64     11.87 o
  15   7   7        1.58       -5.51      9.52 o
  16   7   7       12.50        4.69     12.32 o
  17   7   7        3.90      -15.21     18.01 o
 -22   8   7        1.82       -0.60     26.17 o
 -21   8   7       32.23       32.78     14.44 o
 -20   8   7      247.25      263.70     17.35 o
 -19   8   7       62.55       38.18     11.73 o
 -18   8   7        4.30       -2.20     10.46 o
 -17   8   7       17.14        3.96      9.91 o
 -16   8   7        3.34        2.08      9.40 o
 -15   8   7      284.01      265.91     16.08 o
 -14   8   7       33.05       28.04      7.73 o
 -13   8   7       36.15       61.46      9.56 o
 -12   8   7        9.78       -4.52      5.87 o
 -11   8   7      642.13      577.17     13.84 o
 -10   8   7      527.13      462.44     12.07 o
  -9   8   7       12.86       17.13      4.50 o
  -8   8   7      541.62      503.04     10.21 o
  -7   8   7      684.01      721.78     12.18 o
  -6   8   7      432.68      475.84      8.71 o
  -5   8   7       24.70       26.37      3.30 o
  -4   8   7        0.44        6.05      2.85 o
  -3   8   7      415.04      393.70      7.86 o
  -2   8   7      213.70      262.62      5.75 o
  -1   8   7       30.13       57.98      3.03 o
   0   8   7      217.42      224.40      5.96 o
   1   8   7       18.71        7.83      3.58 o
   2   8   7      339.30      363.96     10.39 o
   3   8   7       46.53       43.47      3.27 o
   4   8   7      547.81      531.21      9.50 o
   5   8   7      684.78      704.35     11.78 o
   6   8   7      176.24      184.73      7.20 o
   7   8   7       94.04       84.13      6.65 o
   8   8   7        2.82        4.76      5.81 o
   9   8   7      411.13      389.42     11.68 o
  10   8   7      197.00      199.93     12.66 o
  11   8   7      269.70      247.08     10.41 o
  12   8   7      407.46      444.21     15.35 o
  13   8   7      126.47      143.41     13.36 o
  14   8   7       17.36       14.20      8.79 o
  15   8   7        5.58       -4.26      8.41 o
  16   8   7        6.13       21.70     10.16 o
  17   8   7        8.52        6.92     25.76 o
 -22   9   7      199.25      200.35     35.18 o
 -21   9   7       34.36       33.16     12.14 o
 -20   9   7        0.93        2.97     11.46 o
 -19   9   7      287.34      351.19     18.70 o
 -18   9   7       23.53       18.02     11.66 o
 -17   9   7       21.39        1.31     10.23 o
 -16   9   7       10.48        1.13      9.52 o
 -15   9   7        1.76       -9.49      9.49 o
 -14   9   7      179.66      179.88     13.18 o
 -13   9   7      225.52      166.62     15.61 o
 -12   9   7      104.41      101.57      7.58 o
 -11   9   7      550.84      518.75     11.97 o
 -10   9   7      304.76      273.22      8.77 o
  -9   9   7        2.73       13.24      5.29 o
  -8   9   7      281.67      256.88      7.67 o
  -7   9   7      299.05      273.06      7.94 o
  -6   9   7      932.62      928.64     13.67 o
  -5   9   7        9.15        7.09      3.45 o
  -4   9   7      316.32      335.99      6.54 o
  -3   9   7      413.79      446.37      8.63 o
  -2   9   7      437.71      478.33      8.66 o
  -1   9   7       71.37       65.83      3.43 o
   0   9   7     2745.36     2713.95     32.26 o
   1   9   7      503.04      493.63      9.80 o
   2   9   7      119.48       94.64      5.43 o
   3   9   7      184.86      182.72      6.21 o
   4   9   7      155.05      129.75      5.03 o
   5   9   7      106.17      103.47      5.00 o
   6   9   7       17.40       14.02      3.98 o
   7   9   7      241.50      191.58      8.52 o
   8   9   7        0.75        3.56      5.78 o
   9   9   7       76.06       78.55      7.54 o
  10   9   7      443.10      432.85     14.90 o
  11   9   7      194.60      188.95      9.61 o
  12   9   7      148.54      161.60     11.17 o
  13   9   7       16.46        8.14      8.35 o
  14   9   7       90.97      105.82     10.46 o
  15   9   7        0.02       -8.06      8.06 o
  16   9   7        3.68        9.67     12.45 o
  17   9   7        0.44       13.31     18.29 o
 -22  10   7       11.09       -3.06     24.47 o
 -21  10   7        1.62       -2.79     13.58 o
 -20  10   7        0.16        5.37     11.55 o
 -19  10   7       16.55        6.14     11.10 o
 -18  10   7      120.98      110.73     13.90 o
 -17  10   7       91.95       75.77     11.84 o
 -16  10   7        0.52       -3.52      9.83 o
 -15  10   7     1088.68     1032.65     27.66 o
 -14  10   7       43.72       38.83      9.78 o
 -13  10   7      587.76      598.14     20.34 o
 -12  10   7        7.05       -6.94      7.23 o
 -11  10   7       10.90        5.24      7.51 o
 -10  10   7     2273.53     2062.84     31.58 o
  -9  10   7      326.48      309.33     10.40 o
  -8  10   7      948.71      878.68     14.48 o
  -7  10   7      321.58      310.47      7.76 o
  -6  10   7      682.70      700.76     11.82 o
  -5  10   7       35.14       37.17      5.29 o
  -4  10   7      314.53      319.32      7.88 o
  -3  10   7     2489.84     2402.90     28.59 o
  -2  10   7      172.85      170.54      5.64 o
  -1  10   7      676.51      639.81      9.69 o
   0  10   7       90.63       93.17      3.33 o
   1  10   7      210.33      230.68      7.23 o
   2  10   7     1691.68     1588.20     21.82 o
   3  10   7      237.57      232.68      6.93 o
   4  10   7      205.58      188.55      5.48 o
   5  10   7      569.12      563.19     11.95 o
   6  10   7     1282.41     1272.22     18.12 o
   7  10   7        0.31       -5.38      5.38 o
   8  10   7      140.69      167.06      8.28 o
   9  10   7       80.71       75.15      7.58 o
  10  10   7        0.78        1.80      6.37 o
  11  10   7      104.40      114.36      8.74 o
  12  10   7      155.58      152.71     10.86 o
  13  10   7        9.44       14.51      8.75 o
  14  10   7        0.38       -8.36      8.36 o
  15  10   7       63.79       65.98      9.90 o
  16  10   7       13.56      -12.84     45.12 o
 -21  11   7       54.21       78.44     18.64 o
 -20  11   7        6.02        9.18     11.75 o
 -19  11   7        0.27       14.58     13.85 o
 -18  11   7       28.55       19.91     11.81 o
 -17  11   7      394.79      404.68     19.51 o
 -16  11   7       61.72       53.87     11.60 o
 -15  11   7       75.89       75.15     10.87 o
 -14  11   7       95.06      106.33      9.75 o
 -13  11   7      302.72      239.76     12.86 o
 -12  11   7      176.46      158.29     10.35 o
 -11  11   7       72.06       91.39      8.69 o
 -10  11   7      818.62      681.01     17.11 o
  -9  11   7      837.72      844.44     17.10 o
  -8  11   7      467.04      448.97     12.30 o
  -7  11   7      994.50      843.84     16.72 o
  -6  11   7     1253.35     1152.31     18.98 o
  -5  11   7      227.71      238.71      9.08 o
  -4  11   7      147.74      122.80      5.99 o
  -3  11   7     1408.58     1299.52     17.92 o
  -2  11   7       66.15       82.04      5.08 o
  -1  11   7      123.85      122.08      4.71 o
   0  11   7        9.33        9.34      2.99 o
   1  11   7      149.76      123.18      5.28 o
   2  11   7      594.62      532.58     10.97 o
   3  11   7      897.51      887.53     12.60 o
   4  11   7        6.39        0.23      2.83 o
   5  11   7      233.39      224.50      6.78 o
   6  11   7      590.28      520.91     12.36 o
   7  11   7      248.72      218.79      8.64 o
   8  11   7      147.79      151.50      9.43 o
   9  11   7      281.82      252.27     10.05 o
  10  11   7      119.11      130.63     11.79 o
  11  11   7      121.21      120.31     10.95 o
  12  11   7       53.78       52.39     11.80 o
  13  11   7       36.18       42.05      9.25 o
  14  11   7       30.84       19.94      9.00 o
  15  11   7        1.14        1.49      9.12 o
  16  11   7        1.43      -18.35     18.35 o
 -21  12   7        0.39      -16.74     16.74 o
 -20  12   7        5.72       30.65     13.14 o
 -19  12   7       48.13       52.05     13.10 o
 -18  12   7        1.06        3.01     11.04 o
 -17  12   7      244.37      285.46     17.13 o
 -16  12   7       71.43       61.47     10.31 o
 -15  12   7       10.19        4.56      8.66 o
 -14  12   7      247.49      251.66     14.31 o
 -13  12   7      138.60      137.60     10.47 o
 -12  12   7      633.85      600.58     17.35 o
 -11  12   7       41.01       42.58      7.93 o
 -10  12   7       81.73       63.83      8.16 o
  -9  12   7      472.42      435.73     13.76 o
  -8  12   7      242.31      239.88     10.51 o
  -7  12   7      580.30      522.76     12.71 o
  -6  12   7     2038.30     1930.74     29.64 o
  -5  12   7     1268.34     1201.68     19.54 o
  -4  12   7      351.34      353.34      8.82 o
  -3  12   7     5591.59     5308.71     58.37 o
  -2  12   7      609.19      542.68     10.49 o
  -1  12   7       11.23       11.31      3.59 o
   0  12   7        0.00        0.32      3.16 o
   1  12   7      326.53      308.88      6.39 o
   2  12   7      248.24      226.86      5.80 o
   3  12   7        2.21       -2.62      2.62 o
   4  12   7        1.70       -0.77      2.98 o
   5  12   7      468.34      464.71      8.46 o
   6  12   7      307.19      278.73      8.98 o
   7  12   7       82.06       74.12      6.69 o
   8  12   7       74.04       52.98      6.90 o
   9  12   7       14.76       13.82      6.43 o
  10  12   7        0.72       -6.86      6.86 o
  11  12   7       40.89       45.58      7.94 o
  12  12   7       31.22       35.64      8.54 o
  13  12   7        1.38       -8.50      8.50 o
  14  12   7        1.67       14.34     10.04 o
  15  12   7       18.47       26.84     10.61 o
 -20  13   7       43.83       41.66     14.07 o
 -19  13   7        0.06       -9.80     10.76 o
 -18  13   7       25.64       25.53     10.06 o
 -17  13   7       14.67       18.34      9.94 o
 -16  13   7        5.07        4.44      9.34 o
 -15  13   7      204.12      203.83     12.81 o
 -14  13   7       34.52       38.35      9.05 o
 -13  13   7      135.66      134.74     10.47 o
 -12  13   7      367.12      359.47     13.69 o
 -11  13   7      601.41      535.85     16.14 o
 -10  13   7      152.51      144.05      9.79 o
  -9  13   7       72.27       78.78      8.46 o
  -8  13   7       15.75       13.47      6.81 o
  -7  13   7        4.00        1.43      6.46 o
  -6  13   7       17.58       20.72      6.53 o
  -5  13   7       17.59        3.80      5.69 o
  -4  13   7       24.73       43.20      5.62 o
  -3  13   7       40.02       29.24      5.64 o
  -2  13   7      718.42      692.54     12.98 o
  -1  13   7      984.84      871.06     13.19 o
   0  13   7      100.24      102.79      5.14 o
   1  13   7     1267.57     1170.11     15.77 o
   2  13   7      196.88      196.18      5.82 o
   3  13   7        0.01       -0.35      3.29 o
   4  13   7      252.74      236.29      7.48 o
   5  13   7       19.71       13.64      5.31 o
   6  13   7       55.15       56.32      6.38 o
   7  13   7      137.07      146.06      8.96 o
   8  13   7        6.54        4.66      6.22 o
   9  13   7       26.52       13.52      7.37 o
  10  13   7       80.88       68.52      9.00 o
  11  13   7        1.88       -5.82      7.83 o
  12  13   7        5.55        5.01      9.57 o
  13  13   7       32.80       33.71     10.61 o
  14  13   7       21.12       30.69     10.59 o
 -19  14   7        0.42      -11.85     13.00 o
 -18  14   7       63.76       73.01     11.64 o
 -17  14   7       75.46       67.33     11.01 o
 -16  14   7        5.68       -6.55      9.00 o
 -15  14   7       38.20       40.08      9.89 o
 -14  14   7       31.23       18.84      9.01 o
 -13  14   7       35.25       36.36      8.82 o
 -12  14   7        0.00       -3.46      7.65 o
 -11  14   7      191.51      196.09     11.26 o
 -10  14   7       47.45       42.56      9.41 o
  -9  14   7      571.38      546.27     15.97 o
  -8  14   7       41.98       26.03      7.31 o
  -7  14   7       33.45       29.41      7.49 o
  -6  14   7      255.29      237.43     10.73 o
  -5  14   7      202.09      169.61      9.38 o
  -4  14   7       52.83       41.23      6.57 o
  -3  14   7       17.94       11.68      5.91 o
  -2  14   7     1971.03     1741.51     27.62 o
  -1  14   7      144.49      139.45      7.38 o
   0  14   7       18.94       14.74      4.65 o
   1  14   7      263.21      246.89      8.68 o
   2  14   7      149.47      140.19      6.32 o
   3  14   7      421.01      397.57     10.37 o
   4  14   7       16.92       22.12      5.80 o
   5  14   7      113.07      118.23      7.93 o
   6  14   7       38.52       49.65      6.66 o
   7  14   7        9.01       13.71      8.11 o
   8  14   7       43.34       35.02      7.90 o
   9  14   7       37.63       35.88      8.65 o
  10  14   7        0.31       -8.22     10.46 o
  11  14   7       47.96       45.30      9.55 o
  12  14   7        0.86       -4.59      9.78 o
  13  14   7       48.88       53.63     12.23 o
  14  14   7        4.53       -9.97     18.35 o
 -18  15   7       12.26       -8.85     10.87 o
 -17  15   7       36.39       36.08     10.38 o
 -16  15   7        2.86       -2.99      9.81 o
 -15  15   7      259.53      281.17     14.95 o
 -14  15   7        3.30       12.45      8.89 o
 -13  15   7      250.69      242.78     13.32 o
 -12  15   7       14.03        5.03      8.11 o
 -11  15   7       16.21       14.29      7.88 o
 -10  15   7        9.71        1.88      7.28 o
  -9  15   7       65.75       77.14      8.75 o
  -8  15   7        2.99        4.99      7.10 o
  -7  15   7       78.83       77.65      8.67 o
  -6  15   7        4.78       -5.13      6.59 o
  -5  15   7       24.20       25.55      7.04 o
  -4  15   7       13.26       10.08      6.49 o
  -3  15   7        3.96       -2.69      5.78 o
  -2  15   7      129.67      146.15      8.16 o
  -1  15   7       99.52       95.73      7.17 o
   0  15   7       77.30       71.58      6.44 o
   1  15   7      464.25      467.39     12.13 o
   2  15   7        1.08       -5.14      5.14 o
   3  15   7       81.47       94.02      9.46 o
   4  15   7      804.22      772.00     22.78 o
   5  15   7      249.21      238.49     10.58 o
   6  15   7       16.64       13.59      6.60 o
   7  15   7       40.12       24.74      6.92 o
   8  15   7       58.19       52.06     10.41 o
   9  15   7       38.00       17.21      8.28 o
  10  15   7        1.71       -2.20      8.00 o
  11  15   7       84.34       91.00     10.38 o
  12  15   7        0.83        4.52     20.92 o
  13  15   7       66.22       88.22     12.77 o
 -18  16   7        0.92      -10.42     17.20 o
 -17  16   7       61.22       68.94     14.00 o
 -16  16   7       26.92       17.37     11.36 o
 -15  16   7       92.13      101.57     11.59 o
 -14  16   7      196.98      232.54     14.78 o
 -13  16   7       87.27       77.11     10.41 o
 -12  16   7        0.19       -8.23      8.23 o
 -11  16   7       91.01       84.32     10.11 o
 -10  16   7       98.52      106.23      9.94 o
  -9  16   7        0.07       -2.40      7.32 o
  -8  16   7        2.65        1.85      7.28 o
  -7  16   7       11.64        2.00      7.07 o
  -6  16   7       11.38        6.37      6.96 o
  -5  16   7        3.29       -1.49      6.25 o
  -4  16   7       88.66       71.40      7.35 o
  -3  16   7        0.17        7.51      8.97 o
  -2  16   7        3.19        1.63      6.04 o
  -1  16   7       29.51       28.04      6.60 o
   0  16   7      196.93      200.45      8.95 o
   1  16   7        1.06       -6.54      6.80 o
   2  16   7       16.70       20.29      5.95 o
   3  16   7      472.32      445.96     13.39 o
   4  16   7      480.78      477.90     14.78 o
   5  16   7       83.51       93.99     10.21 o
   6  16   7       45.93       49.12      9.81 o
   7  16   7        0.33       -7.02      7.02 o
   8  16   7       44.82       51.74      8.29 o
   9  16   7       11.69       12.97      7.71 o
  10  16   7       36.89       28.49     13.32 o
  11  16   7       53.59       59.49      9.76 o
  12  16   7        0.53       13.86      9.44 o
 -17  17   7        3.33       23.57     18.29 o
 -16  17   7       63.07       66.08     22.06 o
 -15  17   7        7.39       12.51      9.50 o
 -14  17   7       61.68       60.43     10.71 o
 -13  17   7       68.96       94.74     10.77 o
 -12  17   7      143.53      162.22     12.02 o
 -11  17   7       20.90        2.96      8.31 o
 -10  17   7      178.31      166.93     11.62 o
  -9  17   7       14.91        9.19      8.10 o
  -8  17   7       35.91       34.98      8.46 o
  -7  17   7        9.59       10.74      7.77 o
  -6  17   7        0.14        3.44      7.24 o
  -5  17   7        9.16        7.66      7.22 o
  -4  17   7       44.33       32.40      6.99 o
  -3  17   7      257.30      216.53      9.89 o
  -2  17   7      212.31      243.19     10.31 o
  -1  17   7       26.10       22.57      6.65 o
   0  17   7      113.99      117.76      7.88 o
   1  17   7      149.36      170.59      8.60 o
   2  17   7        0.07       -5.32      6.42 o
   3  17   7       87.26       90.04      7.92 o
   4  17   7      373.01      324.16     12.63 o
   5  17   7       11.92       14.14      6.22 o
   6  17   7      148.68      166.80     24.31 o
   7  17   7       76.24       80.28     11.39 o
   8  17   7        7.55        3.02     12.54 o
   9  17   7        0.35       -4.60      8.41 o
  10  17   7       75.75       63.62      9.17 o
  11  17   7        1.37        7.82      8.09 o
 -16  18   7       41.82       54.57     20.46 o
 -15  18   7      104.86      113.57     42.99 o
 -14  18   7        0.02        1.66      9.45 o
 -13  18   7      148.98      168.83     12.47 o
 -12  18   7      125.42      170.30     12.42 o
 -11  18   7       20.57       24.01      9.33 o
 -10  18   7      239.56      253.27     13.38 o
  -9  18   7       91.53       97.70     10.35 o
  -8  18   7      338.29      322.88     15.28 o
  -7  18   7      107.22      150.56     10.94 o
  -6  18   7        1.14        9.02      8.41 o
  -5  18   7       33.17       39.30      7.76 o
  -4  18   7       42.89       32.74      7.60 o
  -3  18   7        0.02       -4.07      6.44 o
  -2  18   7       60.66       66.59      7.81 o
  -1  18   7      252.35      264.06     10.90 o
   0  18   7        5.60       -6.25      6.25 o
   1  18   7        2.11        2.10      8.06 o
   2  18   7      248.32      222.86     11.19 o
   3  18   7        1.57        6.50      7.07 o
   4  18   7      132.27      126.66      8.88 o
   5  18   7        7.18       10.07      8.96 o
   6  18   7       20.32       15.43      7.20 o
   7  18   7        7.49       10.16      9.16 o
   8  18   7       76.59       89.31     14.79 o
   9  18   7       82.49      103.50     19.94 o
  10  18   7        3.49       -2.30     14.07 o
 -14  19   7       44.04       47.57     16.42 o
 -13  19   7       29.32       41.01     12.21 o
 -12  19   7       53.42       49.24     10.00 o
 -11  19   7        1.25        9.75      9.18 o
 -10  19   7       24.08       24.08      9.14 o
  -9  19   7       25.13       43.50      9.74 o
  -8  19   7        1.06       -4.23      8.21 o
  -7  19   7      184.06      170.91     11.46 o
  -6  19   7      100.95      123.81     12.92 o
  -5  19   7       72.48       62.67      8.69 o
  -4  19   7       15.50       20.81      8.01 o
  -3  19   7        3.56        1.23      7.05 o
  -2  19   7       13.90        3.49      7.20 o
  -1  19   7       22.87       31.15      7.44 o
   0  19   7        7.54        9.97      9.40 o
   1  19   7       46.86       44.47      9.68 o
   2  19   7       35.45       33.31     13.97 o
   3  19   7        0.14       -4.54      8.24 o
   4  19   7      118.07      144.96     14.04 o
   5  19   7        9.51       22.95      9.33 o
   6  19   7       79.74       67.37     17.35 o
   7  19   7      164.63      167.51     20.20 o
   8  19   7        1.20      -18.58     19.88 o
   9  19   7       15.39       24.24     21.32 o
 -13  20   7        6.11       38.57     19.11 o
 -12  20   7        0.16       27.48     20.92 o
 -11  20   7        6.12       17.21      9.22 o
 -10  20   7       41.67       52.20     10.11 o
  -9  20   7       18.26       24.36      9.22 o
  -8  20   7       10.71        6.12      8.92 o
  -7  20   7       29.26       26.12     11.16 o
  -6  20   7       22.63       19.99      8.66 o
  -5  20   7       27.23       22.78      7.94 o
  -4  20   7        9.13       13.83      7.95 o
  -3  20   7       13.48        8.10      7.58 o
  -2  20   7        0.35        3.93      7.40 o
  -1  20   7        9.54        5.93      7.41 o
   0  20   7      148.03      142.91     11.47 o
   1  20   7       34.80       32.28     10.06 o
   2  20   7        8.32       -3.41      7.63 o
   3  20   7       58.64       74.41      9.02 o
   4  20   7       59.85       63.55     12.93 o
   5  20   7        2.22       -8.43     14.96 o
   6  20   7      169.56      169.92     20.42 o
   7  20   7       11.25        6.77     15.07 o
 -11  21   7        0.56        4.64     17.59 o
 -10  21   7        0.63        7.29     20.82 o
  -9  21   7       68.22       59.95     16.86 o
  -8  21   7       14.85        1.79      8.85 o
  -7  21   7       45.92       48.35      9.94 o
  -6  21   7       70.90       99.43     10.55 o
  -5  21   7      114.86      129.62     11.31 o
  -4  21   7        5.65        3.53      7.72 o
  -3  21   7       18.22       19.72      8.05 o
  -2  21   7       44.52       48.62     10.52 o
  -1  21   7      103.63      118.66     10.31 o
   0  21   7       37.44       52.83     10.22 o
   1  21   7        4.83        3.44      8.16 o
   2  21   7      276.10      340.90     18.16 o
   3  21   7       10.00       18.71     12.80 o
   4  21   7       10.13       27.98     15.19 o
   5  21   7      240.98      289.05     44.35 o
  -8  22   7       11.81       66.65     37.28 o
  -7  22   7      146.92      199.95     21.04 o
  -6  22   7       28.10       45.77     12.12 o
  -5  22   7        1.08        2.47     18.14 o
  -4  22   7      342.30      391.88     22.17 o
  -3  22   7       30.90       26.09      9.16 o
  -2  22   7       35.58       21.50      9.49 o
  -1  22   7       62.07       71.76     10.52 o
   0  22   7       18.08       13.11     17.82 o
   1  22   7        1.15       10.11     13.56 o
   2  22   7       75.65       55.06     27.53 o
   3  22   7       43.32       52.00     29.06 o
 -24   0   8       55.63       73.22     21.55 o
 -23   0   8      118.94      145.26     24.80 o
 -22   0   8       64.14       55.62     22.15 o
 -21   0   8      366.38      373.27     31.36 o
 -20   0   8        6.68        6.12     17.30 o
 -19   0   8      295.50      328.24     18.89 o
 -18   0   8      268.06      292.98     17.33 o
 -17   0   8      123.05      100.95     12.20 o
 -16   0   8       38.27       38.23     10.71 o
 -15   0   8     1718.17     1589.34     61.81 o
 -14   0   8      293.10      287.18     18.10 o
 -13   0   8      364.62      324.64     15.83 o
 -12   0   8      907.72      842.63     23.69 o
 -11   0   8      228.40      227.60     12.60 o
 -10   0   8       87.36       93.34     12.15 o
  -9   0   8       65.09       38.80      7.23 o
  -8   0   8     2240.20     2251.86     43.77 o
  -7   0   8     4629.82     4595.56     57.81 o
  -6   0   8      504.53      665.49     16.54 o
  -5   0   8      878.81      673.12     11.60 o
  -4   0   8     1498.72     1595.71     21.04 o
  -3   0   8     2078.37     2620.99     32.45 o
  -2   0   8      400.81      409.96      9.64 o
  -1   0   8      147.92      160.18      4.88 o
   0   0   8     1865.24     2064.68     32.86 o
   1   0   8     4775.31     4932.82     81.58 o
   2   0   8      549.04      569.65     12.87 o
   3   0   8     2407.64     2357.14     49.59 o
   4   0   8      418.51      447.47     12.34 o
   5   0   8       10.45       12.27      5.14 o
   6   0   8      458.00      477.34     13.32 o
   7   0   8      519.33      566.22     15.41 o
   8   0   8      110.99      107.78     13.19 o
   9   0   8       58.30       39.31     13.45 o
  10   0   8        0.64       -9.69     11.63 o
  11   0   8       34.99       26.93     13.19 o
  12   0   8      106.59      109.18     16.12 o
  13   0   8       90.43      109.86     16.42 o
  14   0   8       21.36       18.86     25.35 o
  15   0   8       35.19       45.43     16.73 o
  16   0   8        6.08       27.59     15.58 o
  17   0   8        0.50        2.63     15.24 o
 -24   1   8        0.60       -0.76     17.30 o
 -23   1   8       22.40       26.89     14.13 o
 -22   1   8       52.40       34.52     13.94 o
 -21   1   8        1.00       14.43     12.89 o
 -20   1   8      246.36      288.04     18.92 o
 -19   1   8      527.54      522.38     28.74 o
 -18   1   8      196.22      176.58     10.59 o
 -17   1   8       39.23       44.80      8.01 o
 -16   1   8      548.60      478.66     15.53 o
 -15   1   8       62.63       46.58      7.34 o
 -14   1   8       35.16       20.48      9.68 o
 -13   1   8      246.12      250.02     10.10 o
 -12   1   8        0.00       -5.69      5.69 o
 -11   1   8     6577.76     6500.28     82.31 o
 -10   1   8       12.82        4.89      5.05 o
  -9   1   8       12.18       12.04      4.62 o
  -8   1   8     1462.32     1616.02     24.84 o
  -7   1   8     4050.73     3917.12     39.35 o
  -6   1   8     1071.20     1091.91     12.80 o
  -5   1   8      697.92      614.58      9.34 o
  -4   1   8     1416.90     1399.77     13.29 o
  -3   1   8      213.11      219.43      4.25 o
  -2   1   8      592.47      629.23      7.23 o
  -1   1   8        2.61        3.21      2.35 o
   0   1   8       36.40       33.49      3.17 o
   1   1   8    15058.49    15656.37    161.40 o
   2   1   8     2156.57     2243.26     24.81 o
   3   1   8     1787.79     1851.18     21.25 o
   4   1   8      141.96      133.39      4.84 o
   5   1   8      289.47      301.72      7.79 o
   6   1   8       60.74       47.11      4.71 o
   7   1   8      305.91      324.33      9.59 o
   8   1   8     1657.22     1666.72     27.08 o
   9   1   8      103.98       92.57      9.08 o
  10   1   8      181.53      177.01     17.78 o
  11   1   8        6.04        7.14      8.70 o
  12   1   8       34.11       21.78      9.30 o
  13   1   8      445.22      451.05     19.34 o
  14   1   8      102.34       84.99     12.43 o
  15   1   8       10.57       -8.23     10.34 o
  16   1   8        9.26        2.21     13.22 o
  17   1   8       36.01       22.53     12.31 o
 -24   2   8        2.19      -19.12     19.12 o
 -23   2   8       84.99       77.00     25.23 o
 -22   2   8       12.21       18.57     13.37 o
 -21   2   8        0.42      -10.52     11.89 o
 -20   2   8       16.26       26.17      9.52 o
 -19   2   8        0.04       -8.29      8.29 o
 -18   2   8       40.81       38.31      8.08 o
 -17   2   8      305.24      303.66     12.14 o
 -16   2   8       55.57       53.94      7.99 o
 -15   2   8       39.92       34.73      7.25 o
 -14   2   8        3.35       -3.81      6.25 o
 -13   2   8     1954.10     1733.65     27.69 o
 -12   2   8        8.49        9.48      6.00 o
 -11   2   8      311.78      316.59      8.72 o
 -10   2   8      189.64      160.46      7.15 o
  -9   2   8        5.25       15.22      3.92 o
  -8   2   8     5945.53     6284.18     64.68 o
  -7   2   8       21.85       25.74      2.88 o
  -6   2   8     2679.41     2855.95     27.49 o
  -5   2   8      573.28      584.45      7.55 o
  -4   2   8      423.10      458.42      7.45 o
  -3   2   8      652.79      698.24      8.54 o
  -2   2   8       20.72       24.29      2.19 o
  -1   2   8      185.48      219.46      4.47 o
   0   2   8     7862.66     8441.71     75.64 o
   1   2   8     2335.35     2372.32     24.57 o
   2   2   8     1209.84     1254.50     15.66 o
   3   2   8      502.51      609.28      9.48 o
   4   2   8      591.36      603.99      9.87 o
   5   2   8      251.83      229.18      7.94 o
   6   2   8      412.29      447.92     12.96 o
   7   2   8       28.64       27.18      5.64 o
   8   2   8      331.74      309.92     10.59 o
   9   2   8      289.15      293.11     12.62 o
  10   2   8      391.31      401.20     15.19 o
  11   2   8       46.09       41.92      9.32 o
  12   2   8       71.24       76.57     11.97 o
  13   2   8      379.89      375.45     16.76 o
  14   2   8       14.61       -3.81      9.99 o
  15   2   8       17.42       33.11     11.29 o
  16   2   8        7.64        8.18     11.00 o
  17   2   8       47.35       36.24     11.78 o
 -24   3   8        6.16        2.14     18.90 o
 -23   3   8       15.84       25.30     19.98 o
 -22   3   8        2.91        8.10     18.29 o
 -21   3   8      189.87      216.24     18.98 o
 -20   3   8        4.48        2.90      8.87 o
 -19   3   8        0.74      -10.27     10.27 o
 -18   3   8      135.08      149.61     11.75 o
 -17   3   8       20.75       19.71      9.25 o
 -16   3   8       30.92       30.83      7.83 o
 -15   3   8     1219.46     1078.97     20.93 o
 -14   3   8      334.46      290.48     10.85 o
 -13   3   8        2.57        2.79      6.89 o
 -12   3   8      126.97      107.40      6.35 o
 -11   3   8      183.03      191.89      9.52 o
 -10   3   8       16.88       11.49      4.41 o
  -9   3   8      211.61      191.27      6.69 o
  -8   3   8        3.63       11.78      3.48 o
  -7   3   8      259.54      343.12      7.46 o
  -6   3   8     4382.26     4585.93     42.51 o
  -5   3   8      173.25      177.11      4.64 o
  -4   3   8     1733.05     2035.08     20.05 o
  -3   3   8       15.88       13.70      2.27 o
  -2   3   8      238.08      299.25      6.49 o
  -1   3   8      791.17      831.01      8.87 o
   0   3   8     1428.58     1472.20     14.67 o
   1   3   8     1284.01     1357.34     14.43 o
   2   3   8     1828.51     2056.67     21.84 o
   3   3   8       77.54      100.71      4.17 o
   4   3   8      685.75      703.06     11.45 o
   5   3   8      391.74      360.20      8.24 o
   6   3   8       49.09       49.64      5.30 o
   7   3   8       10.68        0.55      5.21 o
   8   3   8       13.12       -1.40      5.78 o
   9   3   8      276.75      264.90     11.79 o
  10   3   8      420.68      429.98     14.52 o
  11   3   8      387.62      359.39     14.83 o
  12   3   8      296.21      262.56     13.85 o
  13   3   8       11.38        7.37      9.65 o
  14   3   8        1.90       -6.74     10.37 o
  15   3   8      134.17      128.15     13.08 o
  16   3   8        6.79       -5.79     10.41 o
  17   3   8       13.29      -29.15     39.76 o
 -23   4   8        5.71      -21.41     21.41 o
 -22   4   8       32.44       26.00     27.53 o
 -21   4   8        4.04       -0.82     14.17 o
 -20   4   8       20.25       15.50      9.25 o
 -19   4   8        0.54       -8.41      8.41 o
 -18   4   8       33.64       34.82      9.75 o
 -17   4   8      528.52      503.40     17.56 o
 -16   4   8       48.18       52.83      9.54 o
 -15   4   8        0.07       -1.73      6.29 o
 -14   4   8     1721.81     1630.87     27.08 o
 -13   4   8      490.77      457.07     12.89 o
 -12   4   8      313.78      257.41     10.74 o
 -11   4   8       78.16       60.44      6.45 o
 -10   4   8      940.26      933.00     16.86 o
  -9   4   8       72.77       92.87      4.66 o
  -8   4   8      189.26      150.94      5.67 o
  -7   4   8        9.96       40.12      3.72 o
  -6   4   8     2124.88     2340.78     24.85 o
  -5   4   8     3239.54     3702.80     37.29 o
  -4   4   8     3315.22     3934.63     36.42 o
  -3   4   8     1565.52     1736.10     19.56 o
  -2   4   8       14.93       41.42      4.84 o
  -1   4   8      469.00      611.98      8.14 o
   0   4   8      385.89      404.96      6.48 o
   1   4   8      397.96      394.33      7.05 o
   2   4   8     2018.44     1968.30     24.58 o
   3   4   8       79.27       85.64      4.59 o
   4   4   8      511.85      521.62     10.91 o
   5   4   8      197.21      207.95      7.45 o
   6   4   8       55.00       55.74      5.98 o
   7   4   8        8.67       13.59      6.13 o
   8   4   8       23.16       20.97      6.34 o
   9   4   8        9.19       16.24      6.35 o
  10   4   8        6.67        5.27      7.75 o
  11   4   8       12.99       -7.83      7.83 o
  12   4   8        2.93       -7.88      7.88 o
  13   4   8       46.87       54.04     10.61 o
  14   4   8       28.34       29.38     10.86 o
  15   4   8        7.55       -6.54     10.44 o
  16   4   8        7.16        6.54     10.99 o
  17   4   8        6.69       13.76     17.06 o
 -23   5   8      102.96      137.34     30.59 o
 -22   5   8       33.37       76.66     36.70 o
 -21   5   8        0.53        2.54     10.92 o
 -20   5   8        8.64       -3.37     10.89 o
 -19   5   8       34.44       40.11      9.29 o
 -18   5   8        0.42       -6.56      7.84 o
 -17   5   8       51.40       47.07      9.42 o
 -16   5   8       48.08       32.86      7.50 o
 -15   5   8       58.64       69.56      7.92 o
 -14   5   8     3124.09     2804.04     40.81 o
 -13   5   8       20.51       21.20      6.53 o
 -12   5   8     2293.52     2167.93     32.43 o
 -11   5   8      559.28      524.31     12.91 o
 -10   5   8      102.58       98.35      5.63 o
  -9   5   8        8.74       17.66      4.50 o
  -8   5   8       16.49        4.76      3.63 o
  -7   5   8      171.71      156.36      5.07 o
  -6   5   8      829.44      709.97     10.82 o
  -5   5   8      152.01      144.83      4.34 o
  -4   5   8      484.93      528.19      9.28 o
  -3   5   8      429.02      422.89      7.34 o
  -2   5   8      135.05      135.66      4.06 o
  -1   5   8     1094.23     1149.55     14.14 o
   0   5   8        3.36        7.26      2.10 o
   1   5   8       54.42       69.84      3.53 o
   2   5   8       58.58       65.56      3.83 o
   3   5   8       36.50       43.01      4.12 o
   4   5   8        1.72       -1.49      3.90 o
   5   5   8       94.08      124.24      5.85 o
   6   5   8     1735.05     1796.94     24.48 o
   7   5   8      425.09      391.94     11.73 o
   8   5   8        4.87        1.30      5.99 o
   9   5   8      693.60      658.31     15.58 o
  10   5   8        0.93       -7.32      7.32 o
  11   5   8      218.24      178.76     11.51 o
  12   5   8       49.16       40.74      9.33 o
  13   5   8       20.11       11.76      8.68 o
  14   5   8        7.42       -9.60      9.60 o
  15   5   8       27.74       27.84     11.29 o
  16   5   8       74.19       56.30     12.01 o
  17   5   8        3.30       -9.46     22.78 o
 -23   6   8       10.83       16.37     19.98 o
 -22   6   8       43.39       28.04     22.94 o
 -21   6   8       14.93       20.24     13.58 o
 -20   6   8        7.48       -1.64     10.89 o
 -19   6   8        0.01        8.92     10.39 o
 -18   6   8       18.91       31.83     10.23 o
 -17   6   8       10.74        1.01      8.02 o
 -16   6   8       32.99       23.39      8.84 o
 -15   6   8      120.59      106.36      8.34 o
 -14   6   8      353.68      377.14     11.93 o
 -13   6   8        0.17       -5.69      6.05 o
 -12   6   8      247.10      259.84     10.03 o
 -11   6   8       12.32        7.67      5.13 o
 -10   6   8       27.99       26.12      4.81 o
  -9   6   8       11.06        4.75      4.45 o
  -8   6   8       15.40        9.89      3.92 o
  -7   6   8        2.61       -2.61      3.65 o
  -6   6   8      114.40      119.90      4.44 o
  -5   6   8       17.36       20.72      2.60 o
  -4   6   8       55.42       90.96      3.16 o
  -3   6   8      100.35      114.78      4.27 o
  -2   6   8     1058.69     1105.08     13.84 o
  -1   6   8      296.93      362.19      6.64 o
   0   6   8     1022.29     1002.69     14.35 o
   1   6   8     1057.06     1054.23     13.07 o
   2   6   8       98.74       93.54      4.03 o
   3   6   8       43.73       40.93      5.15 o
   4   6   8      331.90      346.91      8.29 o
   5   6   8      203.06      197.21      6.88 o
   6   6   8      161.02      169.19      6.67 o
   7   6   8      985.89      979.07     19.61 o
   8   6   8       38.72       23.98      6.51 o
   9   6   8      120.93      115.16      8.64 o
  10   6   8     1511.79     1440.44     29.90 o
  11   6   8       10.94       11.98      8.36 o
  12   6   8      176.34      215.28     16.19 o
  13   6   8      317.91      320.63     15.04 o
  14   6   8        5.35        6.31     13.45 o
  15   6   8        9.95       -5.74      9.21 o
  16   6   8        1.61       -5.93     10.14 o
  17   6   8       39.53       53.64     19.13 o
 -22   7   8        9.08       22.87     14.96 o
 -21   7   8       60.54       74.88     13.17 o
 -20   7   8       14.67        4.63     10.85 o
 -19   7   8       86.95       65.78     12.14 o
 -18   7   8        0.25      -10.89     10.89 o
 -17   7   8      114.73       99.05     11.79 o
 -16   7   8       57.74       47.84     11.61 o
 -15   7   8        3.36        3.93      7.87 o
 -14   7   8       12.93       15.46      6.44 o
 -13   7   8       27.40        6.37      6.20 o
 -12   7   8      172.95      179.23      8.74 o
 -11   7   8      406.78      424.80     11.95 o
 -10   7   8      306.52      255.67      8.26 o
  -9   7   8        0.07       -2.16      4.11 o
  -8   7   8      257.34      288.47      7.63 o
  -7   7   8       44.54       41.02      4.32 o
  -6   7   8       13.25        2.60      3.24 o
  -5   7   8       46.83       59.88      3.15 o
  -4   7   8       41.70       41.12      3.90 o
  -3   7   8      527.06      515.55      8.57 o
  -2   7   8      229.79      236.82      5.45 o
  -1   7   8     1108.89     1100.22     13.50 o
   0   7   8      131.76      128.47      4.70 o
   1   7   8      188.28      194.12      6.38 o
   2   7   8      280.64      265.77      6.28 o
   3   7   8      114.88      145.04      6.24 o
   4   7   8       61.47       67.63      4.50 o
   5   7   8        0.01       -3.96      3.96 o
   6   7   8      309.31      300.54      8.12 o
   7   7   8        8.13       10.57      5.48 o
   8   7   8        6.16        1.05      6.08 o
   9   7   8      225.12      217.71      9.28 o
  10   7   8        0.26       -6.81      6.81 o
  11   7   8      468.63      496.56     21.84 o
  12   7   8      161.71      161.06     11.36 o
  13   7   8      307.57      346.26     16.46 o
  14   7   8       16.10       17.88      9.12 o
  15   7   8       58.39       45.61     10.49 o
  16   7   8       21.23       -9.44     10.27 o
  17   7   8        5.81      -26.00     26.00 o
 -22   8   8        0.01       -3.45     13.03 o
 -21   8   8        5.55        5.20     11.40 o
 -20   8   8        5.15       -1.83     11.96 o
 -19   8   8        1.68        8.48     11.10 o
 -18   8   8      143.33      149.21     13.79 o
 -17   8   8       42.62       37.74     10.71 o
 -16   8   8        0.00       -9.43      9.43 o
 -15   8   8       48.99       23.60     11.07 o
 -14   8   8      177.56      120.35     12.60 o
 -13   8   8       56.77       45.85      7.59 o
 -12   8   8      162.99      171.23      8.63 o
 -11   8   8       19.14       24.26      6.27 o
 -10   8   8        0.18       -0.03      4.99 o
  -9   8   8        5.19       16.15      4.58 o
  -8   8   8        6.49       14.61      4.47 o
  -7   8   8     1094.93     1091.99     14.81 o
  -6   8   8      331.17      379.04      9.45 o
  -5   8   8        1.04        2.41      2.75 o
  -4   8   8      193.25      185.83      6.01 o
  -3   8   8      815.14      793.40     11.83 o
  -2   8   8      239.45      259.07      5.79 o
  -1   8   8      232.29      248.73      5.34 o
   0   8   8       25.96       42.98      6.63 o
   1   8   8        5.47        4.19      3.70 o
   2   8   8       10.17       21.50      5.84 o
   3   8   8       70.30       59.53      3.80 o
   4   8   8      331.61      351.69      7.84 o
   5   8   8      945.80      910.57     13.93 o
   6   8   8      225.86      236.96      7.77 o
   7   8   8       70.28       68.34      6.51 o
   8   8   8       90.32       83.95      7.06 o
   9   8   8      435.54      445.59     13.56 o
  10   8   8       32.58       30.57      7.33 o
  11   8   8      331.72      357.16     13.69 o
  12   8   8      453.89      476.30     24.12 o
  13   8   8      125.50      115.69     10.80 o
  14   8   8       40.76       29.81      9.31 o
  15   8   8       92.45      103.04     13.42 o
  16   8   8        1.96      -12.96     12.96 o
 -22   9   8        1.70       -8.46     30.09 o
 -21   9   8       28.82        6.98     11.86 o
 -20   9   8       69.70       66.06     14.65 o
 -19   9   8       41.59       31.29     11.87 o
 -18   9   8      107.95      122.94     13.75 o
 -17   9   8      144.33      149.95     13.77 o
 -16   9   8       28.99       29.49     10.08 o
 -15   9   8        0.02       -8.98      8.98 o
 -14   9   8      248.43      215.88     14.86 o
 -13   9   8      112.96      122.77     12.03 o
 -12   9   8      854.83      746.06     16.82 o
 -11   9   8      621.93      575.94     17.64 o
 -10   9   8      903.86      858.36     15.35 o
  -9   9   8        0.04       -0.09      5.21 o
  -8   9   8       71.87       91.85      6.00 o
  -7   9   8      394.09      350.45      8.10 o
  -6   9   8       28.27       23.08      3.97 o
  -5   9   8       16.38       10.64      3.04 o
  -4   9   8       45.49       44.18      4.48 o
  -3   9   8      249.27      282.83      7.12 o
  -2   9   8      409.31      395.05      8.15 o
  -1   9   8     1211.15     1162.18     14.56 o
   0   9   8        3.10        2.75      5.48 o
   1   9   8        2.92        8.57      3.61 o
   2   9   8      148.25      156.00      6.17 o
   3   9   8       10.85       14.01      3.87 o
   4   9   8      397.97      396.57      8.07 o
   5   9   8      948.22      924.10     14.09 o
   6   9   8        0.18       -3.92      3.92 o
   7   9   8      107.76      101.36      7.01 o
   8   9   8      853.04      807.27     16.69 o
   9   9   8       79.29       93.42      9.32 o
  10   9   8       78.50       65.65      7.57 o
  11   9   8       45.86       29.90      8.53 o
  12   9   8       57.33       61.12      9.31 o
  13   9   8       18.30       27.41      9.08 o
  14   9   8        0.40        6.40      8.67 o
  15   9   8       22.73       17.04      8.84 o
  16   9   8       22.11       11.78     45.12 o
 -22  10   8        2.62       -2.48     31.14 o
 -21  10   8        2.72        9.54     11.89 o
 -20  10   8        2.48      -11.20     11.20 o
 -19  10   8      627.98      626.16     23.90 o
 -18  10   8       18.68       10.51     11.42 o
 -17  10   8       83.25       68.92     12.10 o
 -16  10   8      133.66      122.68     12.49 o
 -15  10   8      190.00      207.21     13.72 o
 -14  10   8       88.08      126.99     12.32 o
 -13  10   8      395.47      381.10     16.34 o
 -12  10   8        9.22        6.52      7.59 o
 -11  10   8      247.19      200.27      9.53 o
 -10  10   8       74.50      100.89      7.78 o
  -9  10   8       23.77       29.21      6.55 o
  -8  10   8       45.28       29.16      6.56 o
  -7  10   8     2461.33     2389.24     31.25 o
  -6  10   8      243.62      255.27      7.68 o
  -5  10   8        6.26        0.70      3.87 o
  -4  10   8      162.98      180.02      6.44 o
  -3  10   8      589.54      572.15     10.39 o
  -2  10   8      116.58      120.57      6.09 o
  -1  10   8     1818.23     1702.93     20.41 o
   0  10   8       10.64       25.95      6.60 o
   1  10   8     1079.30     1058.89     16.21 o
   2  10   8      417.16      441.87      9.91 o
   3  10   8     1025.67      965.30     16.32 o
   4  10   8       34.32       25.53      3.46 o
   5  10   8      235.11      226.18      6.69 o
   6  10   8        0.49       -3.39      5.63 o
   7  10   8      168.55      156.20      7.78 o
   8  10   8      292.42      310.27     10.69 o
   9  10   8        3.77        3.74      6.28 o
  10  10   8        0.60        1.25      6.50 o
  11  10   8      332.67      336.02     16.88 o
  12  10   8       12.98        5.14      9.22 o
  13  10   8       88.03       85.57     14.36 o
  14  10   8       38.34       36.00     11.02 o
  15  10   8       10.50       15.69      8.59 o
 -21  11   8        0.03      -14.30     14.30 o
 -20  11   8       13.43       13.51     12.09 o
 -19  11   8       14.76       19.89     12.29 o
 -18  11   8       20.74       11.05     11.60 o
 -17  11   8        9.69       14.98     10.89 o
 -16  11   8      319.91      343.27     17.59 o
 -15  11   8       40.82       41.22      9.20 o
 -14  11   8       51.46       61.90      9.19 o
 -13  11   8        0.71       -5.98      7.33 o
 -12  11   8      383.87      361.51     13.37 o
 -11  11   8      244.61      258.08     15.39 o
 -10  11   8     4277.27     3604.68     58.40 o
  -9  11   8      498.48      477.16     13.13 o
  -8  11   8      367.71      349.99     11.21 o
  -7  11   8     6552.44     5901.27     76.45 o
  -6  11   8      588.45      508.01     12.16 o
  -5  11   8     2072.62     1873.23     25.12 o
  -4  11   8     2432.45     2245.94     27.65 o
  -3  11   8      638.43      565.52     10.68 o
  -2  11   8     3298.31     3177.87     36.70 o
  -1  11   8     1504.15     1458.46     19.02 o
   0  11   8      141.29      148.41      6.82 o
   1  11   8      413.79      418.81      9.66 o
   2  11   8      859.55      845.56     14.54 o
   3  11   8      149.50      147.11      9.42 o
   4  11   8     1842.77     1814.31     20.18 o
   5  11   8        5.13       -0.73      3.57 o
   6  11   8       21.63       19.24      6.03 o
   7  11   8      326.50      323.05     10.42 o
   8  11   8      430.66      387.39     11.70 o
   9  11   8       98.76      124.01     12.21 o
  10  11   8       94.77      113.51      8.57 o
  11  11   8       35.06       37.54      8.59 o
  12  11   8        0.17        1.16      7.98 o
  13  11   8       23.50       21.14      8.87 o
  14  11   8        0.19       -7.79      7.79 o
  15  11   8       10.91       -7.01     11.21 o
 -21  12   8       20.65       18.50     18.78 o
 -20  12   8      136.65      150.61     15.32 o
 -19  12   8      174.42      155.04     15.25 o
 -18  12   8        0.16       12.45     10.63 o
 -17  12   8       17.05       22.65      9.66 o
 -16  12   8      372.48      424.31     16.63 o
 -15  12   8      143.50      137.38     11.36 o
 -14  12   8       35.63       49.46      9.12 o
 -13  12   8        0.05       -2.40      8.02 o
 -12  12   8      240.44      236.29     11.87 o
 -11  12   8       49.93       60.77      9.03 o
 -10  12   8      248.92      200.70     10.76 o
  -9  12   8      584.02      519.44     15.98 o
  -8  12   8        0.11       -2.83      6.55 o
  -7  12   8      863.11      781.47     17.99 o
  -6  12   8        4.58       -0.11      5.64 o
  -5  12   8        1.47       -5.73      5.73 o
  -4  12   8      348.97      347.84      8.80 o
  -3  12   8     2011.76     1895.17     24.19 o
  -2  12   8        4.27        2.90      3.97 o
  -1  12   8       58.52       53.86      5.02 o
   0  12   8      603.56      545.76      9.55 o
   1  12   8      703.00      689.81     17.86 o
   2  12   8     1064.18     1034.91     25.52 o
   3  12   8        0.67       -3.02      6.55 o
   4  12   8       62.83       65.41      7.66 o
   5  12   8       39.88       41.80      4.46 o
   6  12   8      908.96      854.76     16.55 o
   7  12   8       53.27       50.01      6.39 o
   8  12   8        2.11        6.41      6.01 o
   9  12   8      126.93      123.74      8.51 o
  10  12   8      109.77      112.70      8.78 o
  11  12   8        3.62       12.76      7.99 o
  12  12   8        1.63       -7.93      7.93 o
  13  12   8        2.02        9.24      9.78 o
  14  12   8       17.01       13.29      9.59 o
 -20  13   8        3.25       13.14     15.45 o
 -19  13   8       36.98       21.29     10.32 o
 -18  13   8       16.25       16.44     11.08 o
 -17  13   8        7.42       -7.90      9.06 o
 -16  13   8       38.62       47.35     10.12 o
 -15  13   8       24.05       21.02      9.59 o
 -14  13   8       85.29       94.75     10.63 o
 -13  13   8       22.71       30.53      8.42 o
 -12  13   8        0.49       -6.39      7.34 o
 -11  13   8       10.33        8.60      7.62 o
 -10  13   8       27.07       40.52      8.61 o
  -9  13   8       91.57       68.02      8.41 o
  -8  13   8      145.17      141.37      9.52 o
  -7  13   8      134.81      132.55      8.82 o
  -6  13   8      626.84      533.50     14.67 o
  -5  13   8       31.80       40.99      6.58 o
  -4  13   8       61.08       50.73      5.95 o
  -3  13   8       30.13       17.15      5.75 o
  -2  13   8      288.68      304.75      7.71 o
  -1  13   8      158.72      184.11      5.95 o
   0  13   8      120.50      131.40      5.22 o
   1  13   8      253.64      276.26      9.29 o
   2  13   8      289.22      277.15     11.49 o
   3  13   8        1.63        4.15      7.02 o
   4  13   8       54.96       56.60      7.58 o
   5  13   8        7.54        4.47      5.00 o
   6  13   8        1.90       -7.07      7.80 o
   7  13   8      120.59      136.09      7.68 o
   8  13   8        4.70       -0.70      6.11 o
   9  13   8       25.30       34.00      7.04 o
  10  13   8        7.02       18.95      7.70 o
  11  13   8       72.07       73.55     10.43 o
  12  13   8        2.67       -8.72      8.72 o
  13  13   8        8.45       13.17      9.31 o
  14  13   8       74.96       89.72     13.91 o
 -19  14   8        0.64        1.39     20.53 o
 -18  14   8       82.46       85.50     11.64 o
 -17  14   8       30.98       49.92     10.78 o
 -16  14   8       15.02       10.44      9.71 o
 -15  14   8       24.05       40.00      9.71 o
 -14  14   8       11.40       14.63      8.78 o
 -13  14   8      891.21      878.86     22.32 o
 -12  14   8        0.96       -1.45      7.93 o
 -11  14   8       59.96       57.89      8.75 o
 -10  14   8       74.68       31.60      8.21 o
  -9  14   8        5.41       10.17      7.41 o
  -8  14   8       15.10       11.05      7.08 o
  -7  14   8       11.51        2.60      6.61 o
  -6  14   8       21.52       14.15      6.77 o
  -5  14   8      134.78      114.04      8.91 o
  -4  14   8      187.21      197.04     11.34 o
  -3  14   8       93.64       92.74      7.30 o
  -2  14   8      144.37      141.16      7.72 o
  -1  14   8      101.33       97.26      6.33 o
   0  14   8      167.41      169.01      6.23 o
   1  14   8       26.96       29.73      3.60 o
   2  14   8        6.81       -5.76      7.01 o
   3  14   8      134.70      123.24     11.10 o
   4  14   8        6.87        7.06      7.25 o
   5  14   8       18.62       18.05      7.35 o
   6  14   8       35.46       46.57      6.67 o
   7  14   8       61.52       50.41      6.72 o
   8  14   8       98.61      102.66     10.17 o
   9  14   8        0.43       -5.43      6.90 o
  10  14   8        4.55       -3.13      7.30 o
  11  14   8      150.62      192.76     13.24 o
  12  14   8       65.21       98.29     12.08 o
  13  14   8        0.90       -8.86      8.86 o
 -19  15   8        9.71        8.73     33.65 o
 -18  15   8        0.75       -6.21     18.04 o
 -17  15   8       49.52       57.42     11.06 o
 -16  15   8        0.20       -0.54      9.51 o
 -15  15   8      116.44      121.31     12.01 o
 -14  15   8       20.37       21.07      9.51 o
 -13  15   8       75.27       59.72      9.91 o
 -12  15   8       33.73       37.66      9.87 o
 -11  15   8        0.00        0.66      8.07 o
 -10  15   8       66.57       51.95      8.74 o
  -9  15   8      354.52      345.43     13.45 o
  -8  15   8       26.92       23.92      7.76 o
  -7  15   8       92.69       91.00      8.94 o
  -6  15   8     1469.77     1375.88     26.41 o
  -5  15   8        1.64        3.06      7.02 o
  -4  15   8      925.68      781.45     18.06 o
  -3  15   8       68.97       71.37      7.31 o
  -2  15   8        0.02        2.87      6.50 o
  -1  15   8      141.36      126.78      7.43 o
   0  15   8       71.91       80.55      7.37 o
   1  15   8      462.32      466.23     23.27 o
   2  15   8      181.39      162.76      7.50 o
   3  15   8      130.74      102.37      8.77 o
   4  15   8      137.54      156.48     17.06 o
   5  15   8        0.02        4.61      7.48 o
   6  15   8        0.30       -5.28      5.28 o
   7  15   8       14.02       29.45      6.97 o
   8  15   8       97.86       85.07      8.65 o
   9  15   8       23.72       32.55      8.67 o
  10  15   8       25.61       16.30     10.30 o
  11  15   8        0.12       -8.08      9.34 o
  12  15   8        0.08       -4.05      9.44 o
 -18  16   8       45.23       57.88     20.90 o
 -17  16   8      271.89      298.69     21.92 o
 -16  16   8        8.56       13.16      9.92 o
 -15  16   8      130.04      152.21     12.67 o
 -14  16   8       41.52       43.46     10.38 o
 -13  16   8       13.83       16.73     14.80 o
 -12  16   8        0.45       -6.86      8.33 o
 -11  16   8      276.06      293.38     13.64 o
 -10  16   8       13.64        7.34      9.38 o
  -9  16   8        1.36       -0.57      7.42 o
  -8  16   8       40.64       42.64      8.19 o
  -7  16   8      123.61      115.45      9.54 o
  -6  16   8       21.44       15.42      7.30 o
  -5  16   8       31.59       22.17      7.28 o
  -4  16   8       53.06       46.55      6.90 o
  -3  16   8      272.08      264.14     10.39 o
  -2  16   8       39.85       51.64      6.81 o
  -1  16   8        1.53       -3.76      5.85 o
   0  16   8      418.95      402.17     11.62 o
   1  16   8      164.06      180.08     12.73 o
   2  16   8      142.11      116.68      9.25 o
   3  16   8        0.00       -2.31      7.30 o
   4  16   8      129.19      138.08      9.88 o
   5  16   8        0.12       -2.47     10.15 o
   6  16   8       77.20       79.76      7.20 o
   7  16   8        8.06       -1.08      9.74 o
   8  16   8       12.72       11.59      6.82 o
   9  16   8      100.52       98.04     12.71 o
  10  16   8        1.21       -8.19     12.75 o
  11  16   8       67.63       67.07     10.61 o
  12  16   8       11.05       16.82     13.76 o
 -17  17   8       60.24       69.04     22.02 o
 -16  17   8      269.74      338.42     26.89 o
 -15  17   8        0.41       14.03      9.76 o
 -14  17   8      141.77      140.30     12.33 o
 -13  17   8      116.00      142.87     12.30 o
 -12  17   8      100.71      105.71     11.09 o
 -11  17   8       56.79       63.21      9.99 o
 -10  17   8       47.77       49.96      9.62 o
  -9  17   8      258.29      283.56     13.35 o
  -8  17   8      168.00      154.68     10.90 o
  -7  17   8        2.68       -3.66      7.58 o
  -6  17   8        2.35       -0.57      7.88 o
  -5  17   8      151.54      155.73     10.06 o
  -4  17   8      136.51      138.85      8.98 o
  -3  17   8      144.93      133.72      8.62 o
  -2  17   8        1.02       -0.09      6.15 o
  -1  17   8       46.38       44.43      7.38 o
   0  17   8      339.53      375.30     11.52 o
   1  17   8       24.92       19.02      6.94 o
   2  17   8      309.44      340.97     11.84 o
   3  17   8        2.88       -7.33      7.33 o
   4  17   8       89.37       96.81      9.07 o
   5  17   8       33.47       50.14      7.87 o
   6  17   8      229.77      225.62     20.85 o
   7  17   8       30.56       34.48     15.29 o
   8  17   8        0.63        6.63     14.13 o
   9  17   8      100.74      116.43     18.50 o
  10  17   8        0.54       10.48     25.29 o
 -16  18   8      184.72      257.30     29.61 o
 -15  18   8       14.52       33.13     40.49 o
 -14  18   8       27.69       44.56     10.60 o
 -13  18   8       20.07       16.51      9.42 o
 -12  18   8       23.37       25.56      9.47 o
 -11  18   8      209.90      237.56     13.24 o
 -10  18   8      309.43      340.94     15.63 o
  -9  18   8      106.89      122.93     12.25 o
  -8  18   8        0.98        8.53      8.58 o
  -7  18   8      114.69      120.08     10.39 o
  -6  18   8      109.69      111.39     10.51 o
  -5  18   8      145.87      178.18     16.81 o
  -4  18   8      490.18      522.22     14.96 o
  -3  18   8        9.21       -0.15      6.85 o
  -2  18   8      182.28      181.34      9.60 o
  -1  18   8        0.06       -3.19      6.14 o
   0  18   8       60.07       73.30      7.55 o
   1  18   8       89.72      109.49      8.44 o
   2  18   8       36.27       47.57      7.43 o
   3  18   8      188.22      202.65      9.80 o
   4  18   8       44.05       62.82     16.47 o
   5  18   8       67.49       86.24     17.10 o
   6  18   8        4.89        1.22     19.03 o
   7  18   8      105.92      126.43     18.78 o
   8  18   8        3.10       -5.28     14.58 o
   9  18   8       31.35       32.44     19.75 o
 -14  19   8       20.55       27.66     19.38 o
 -13  19   8       14.10       61.49     16.63 o
 -12  19   8        0.66       -8.51     12.63 o
 -11  19   8       58.14       69.91     10.86 o
 -10  19   8       27.58       19.53      9.03 o
  -9  19   8      136.42      155.66     11.63 o
  -8  19   8        6.32       10.57      8.39 o
  -7  19   8       28.47       40.82      9.71 o
  -6  19   8       28.02       33.16     12.28 o
  -5  19   8       47.96       38.73     11.06 o
  -4  19   8      278.61      276.15     12.66 o
  -3  19   8        4.55       11.33      7.24 o
  -2  19   8       46.96       33.71      7.57 o
  -1  19   8      503.85      567.60     16.71 o
   0  19   8        3.01       -1.91      7.69 o
   1  19   8       56.53       71.44     11.39 o
   2  19   8      204.01      222.27     10.85 o
   3  19   8        0.08        3.45     18.65 o
   4  19   8       11.38      -18.36     26.32 o
   5  19   8      122.01      134.89     19.43 o
   6  19   8       26.19       51.49     16.78 o
   7  19   8       19.50       35.65     15.58 o
   8  19   8        6.17       -0.18     21.23 o
 -13  20   8       31.10       56.12     23.71 o
 -12  20   8       12.64       59.54     17.01 o
 -11  20   8        0.25       -2.03     19.72 o
 -10  20   8       73.41       56.64     10.27 o
  -9  20   8       41.63       61.49      9.92 o
  -8  20   8       74.51       59.31     10.83 o
  -7  20   8       17.10       13.56      8.64 o
  -6  20   8       45.60       44.17      9.25 o
  -5  20   8        0.95       -7.62      7.62 o
  -4  20   8       57.95       57.99      9.00 o
  -3  20   8        6.85        5.32      7.49 o
  -2  20   8        4.20        4.05      7.57 o
  -1  20   8       13.25        2.51      7.58 o
   0  20   8       10.53       24.42      9.15 o
   1  20   8       64.28       69.30     13.07 o
   2  20   8        0.52       -9.70     19.34 o
   3  20   8        0.18      -14.09     14.50 o
   4  20   8      325.25      372.48     25.86 o
   5  20   8       27.48        9.70     16.08 o
   6  20   8       83.61       74.41     17.31 o
 -11  21   8        4.32       -5.54     16.41 o
 -10  21   8       20.20       25.39     14.37 o
  -9  21   8       61.11       80.27     17.55 o
  -8  21   8       57.93       79.07     10.33 o
  -7  21   8        8.73       -0.81      8.63 o
  -6  21   8       45.16       44.12      9.13 o
  -5  21   8       97.53       90.42     10.10 o
  -4  21   8       60.56       75.84     14.32 o
  -3  21   8       24.82       10.19      7.74 o
  -2  21   8      258.69      268.31     12.74 o
  -1  21   8        2.27       -3.05      7.75 o
   0  21   8       51.40       38.64     16.01 o
   1  21   8        3.23        9.30      7.10 o
   2  21   8        5.00       13.69     14.50 o
   3  21   8        4.19        3.03     19.11 o
   4  21   8       16.27       35.18     27.53 o
  -8  22   8       79.51      110.64     23.23 o
  -7  22   8       38.98       53.86     18.10 o
  -6  22   8        0.64       26.76     14.40 o
  -5  22   8       13.49       26.16      9.57 o
  -4  22   8       23.92       21.61     18.79 o
  -3  22   8       25.76       37.16      9.06 o
  -2  22   8      106.62      103.86     11.37 o
  -1  22   8        1.35      -10.39     12.97 o
   0  22   8        6.70       17.44      8.66 o
   1  22   8        9.90       -6.12     22.94 o
   2  22   8        9.80       16.82     27.53 o
 -24   1   9        7.46        3.50     16.74 o
 -23   1   9        4.39       -8.81     12.99 o
 -22   1   9        6.42       20.17     13.56 o
 -21   1   9        1.06        9.37     12.97 o
 -20   1   9       39.97       66.39     11.42 o
 -19   1   9       18.02       22.46      7.96 o
 -18   1   9       10.72        6.87      7.48 o
 -17   1   9      161.13      164.75     10.05 o
 -16   1   9      177.18      163.78      9.59 o
 -15   1   9       20.80       14.44      7.51 o
 -14   1   9      412.66      396.53     12.90 o
 -13   1   9       92.91       90.81      8.11 o
 -12   1   9      157.80      159.15      8.53 o
 -11   1   9      288.81      273.82      9.31 o
 -10   1   9       59.16       89.52      6.32 o
  -9   1   9     2178.43     2053.01     29.26 o
  -8   1   9      583.29      509.53      8.09 o
  -7   1   9       83.46       84.20      3.67 o
  -6   1   9      137.27      155.91      4.16 o
  -5   1   9       98.57      129.28      3.56 o
  -4   1   9      196.39      192.21      4.03 o
  -3   1   9     1076.33     1216.75     12.42 o
  -2   1   9      542.35      525.36      7.02 o
  -1   1   9       97.73      121.93      3.71 o
   0   1   9     1215.22     1270.67     14.06 o
   1   1   9      113.12      141.79      4.56 o
   2   1   9       85.90       94.75      4.39 o
   3   1   9      823.61      860.22     12.07 o
   4   1   9      158.01      154.73      5.34 o
   5   1   9        4.07       -1.64      3.80 o
   6   1   9        3.01       -3.95      4.35 o
   7   1   9      362.52      351.11     11.06 o
   8   1   9      157.46      136.11     10.27 o
   9   1   9       84.20       81.07      9.20 o
  10   1   9        6.45       -2.42      8.16 o
  11   1   9       44.11       42.54      9.86 o
  12   1   9       16.73       27.15      9.29 o
  13   1   9       27.27       33.99     10.54 o
  14   1   9      210.61      221.93     14.92 o
  15   1   9       29.83       29.24     11.45 o
  16   1   9        0.03      -10.23     10.23 o
  17   1   9       41.25       33.65     29.06 o
 -24   2   9       17.51       28.29     41.29 o
 -23   2   9       42.87       84.12     22.71 o
 -22   2   9       23.59       40.41     14.02 o
 -21   2   9       66.81       89.70     16.78 o
 -20   2   9       11.38       12.87      9.95 o
 -19   2   9      138.94      159.32     12.73 o
 -18   2   9       31.41       32.41      8.07 o
 -17   2   9       19.08        5.68      7.42 o
 -16   2   9      175.29      194.71     10.10 o
 -15   2   9      920.87      808.83     17.75 o
 -14   2   9      715.40      693.91     16.21 o
 -13   2   9      224.93      225.42      9.64 o
 -12   2   9       19.16       19.37      6.40 o
 -11   2   9     1023.36     1004.45     16.67 o
 -10   2   9      394.11      401.74      9.90 o
  -9   2   9        8.47        5.29      4.11 o
  -8   2   9     1819.14     1927.72     21.26 o
  -7   2   9      892.40      901.39     10.57 o
  -6   2   9      737.80      762.30      9.39 o
  -5   2   9      311.21      370.71      6.49 o
  -4   2   9      157.46      174.65      4.03 o
  -3   2   9       66.15       76.28      4.97 o
  -2   2   9     5514.07     5849.55     52.65 o
  -1   2   9      107.25      110.93      4.55 o
   0   2   9     1570.92     1703.04     17.53 o
   1   2   9     3628.43     3780.33     48.06 o
   2   2   9      182.74      193.14      5.31 o
   3   2   9       25.88       23.92      3.74 o
   4   2   9      365.78      400.24      8.91 o
   5   2   9      214.32      197.45      6.47 o
   6   2   9        4.78        0.30      5.37 o
   7   2   9      521.98      532.10     13.70 o
   8   2   9        0.08       -7.37      7.37 o
   9   2   9      116.93      108.08     10.30 o
  10   2   9      369.39      366.82     14.75 o
  11   2   9       93.54       96.04     11.24 o
  12   2   9      104.24       84.85     11.04 o
  13   2   9      111.01      146.76     12.93 o
  14   2   9       15.78       -6.06     10.34 o
  15   2   9        1.64       -8.46     10.44 o
  16   2   9       34.21       36.73     11.78 o
  17   2   9       54.00       24.47     29.06 o
 -24   3   9        4.93       -8.60     16.90 o
 -23   3   9        0.35      -11.49     27.53 o
 -22   3   9        1.30        4.59     18.38 o
 -21   3   9        0.64      -11.92     11.92 o
 -20   3   9       31.42       14.75      9.75 o
 -19   3   9        1.26       -4.99      8.74 o
 -18   3   9      254.45      249.90     12.53 o
 -17   3   9      483.57      458.72     14.44 o
 -16   3   9       41.29       24.24      7.47 o
 -15   3   9      190.01      180.97      9.56 o
 -14   3   9      677.17      601.83     15.05 o
 -13   3   9      339.48      341.20     11.33 o
 -12   3   9      654.05      640.30     13.24 o
 -11   3   9        1.41       -1.20      4.47 o
 -10   3   9      427.71      464.41     10.74 o
  -9   3   9     1115.76     1153.52     15.26 o
  -8   3   9      892.29     1010.19     14.28 o
  -7   3   9     8205.58     8577.91     79.87 o
  -6   3   9     5051.42     5098.29     48.54 o
  -5   3   9       32.59       42.67      2.94 o
  -4   3   9     1108.61     1136.04     12.81 o
  -3   3   9      208.05      244.96      6.19 o
  -2   3   9     2104.74     2156.64     21.63 o
  -1   3   9     7790.73     8254.17     69.47 o
   0   3   9       98.50       96.92      4.29 o
   1   3   9       74.26       90.00      4.86 o
   2   3   9      309.46      320.08      9.42 o
   3   3   9       88.77       83.52      4.76 o
   4   3   9       52.45       49.91      4.74 o
   5   3   9      194.19      229.53      8.25 o
   6   3   9      823.50      801.89     16.24 o
   7   3   9       10.14        2.69      6.44 o
   8   3   9       13.35        1.07      8.19 o
   9   3   9       18.35       18.89      8.52 o
  10   3   9       16.74       15.80      8.88 o
  11   3   9        0.13       -8.53      8.53 o
  12   3   9       30.83       27.75      9.97 o
  13   3   9        0.95       -7.22      9.81 o
  14   3   9      193.76      213.87     14.85 o
  15   3   9      117.79      125.69     13.22 o
  16   3   9       22.38       18.39     11.20 o
  17   3   9        3.19      -12.23     26.00 o
 -23   4   9       17.80       29.64     30.59 o
 -22   4   9        0.80       -3.54     18.90 o
 -21   4   9      389.50      445.70     20.49 o
 -20   4   9       67.70       78.75     15.06 o
 -19   4   9        0.16       -0.80      9.21 o
 -18   4   9      733.95      731.99     23.48 o
 -17   4   9      419.90      414.89     14.02 o
 -16   4   9      243.42      173.67     10.17 o
 -15   4   9        2.46        3.07      6.71 o
 -14   4   9      813.00      764.33     16.82 o
 -13   4   9      490.48      401.80     12.75 o
 -12   4   9     1150.51     1024.83     19.38 o
 -11   4   9       73.65       79.25      6.88 o
 -10   4   9       83.52       90.79      6.75 o
  -9   4   9      243.31      230.64      7.17 o
  -8   4   9       81.40      110.00      4.91 o
  -7   4   9      415.11      497.86      8.38 o
  -6   4   9     2619.60     2785.53     33.91 o
  -5   4   9     1200.78     1287.22     13.85 o
  -4   4   9      279.42      275.67      5.24 o
  -3   4   9      421.25      455.95      7.15 o
  -2   4   9       38.90       17.42      3.23 o
  -1   4   9      264.85      225.27      4.91 o
   0   4   9      217.03      225.06      5.93 o
   1   4   9     1774.07     1879.42     24.21 o
   2   4   9      197.80      193.90      6.00 o
   3   4   9      813.63      784.15     13.58 o
   4   4   9       49.35       68.51      5.36 o
   5   4   9       74.49       62.52      5.99 o
   6   4   9       65.42       62.73      6.02 o
   7   4   9       29.24       21.93      6.15 o
   8   4   9     1675.44     1623.91     26.81 o
   9   4   9       99.84      109.44     10.76 o
  10   4   9       65.07       72.56     10.25 o
  11   4   9      252.00      236.10     13.30 o
  12   4   9      160.97      184.01     17.21 o
  13   4   9        6.87       -0.95      9.81 o
  14   4   9        0.31      -11.66     11.74 o
  15   4   9        8.20       20.33     11.19 o
  16   4   9        9.64        3.71     10.70 o
  17   4   9       33.57       62.70     33.65 o
 -23   5   9        1.55        2.45     18.90 o
 -22   5   9       73.84       51.34     24.47 o
 -21   5   9       65.12       98.05     21.55 o
 -20   5   9        0.20       20.87     11.34 o
 -19   5   9      466.93      490.90     20.36 o
 -18   5   9       82.65       85.88     10.27 o
 -17   5   9      394.53      375.79     21.94 o
 -16   5   9      440.32      420.50     13.47 o
 -15   5   9      534.86      453.33     13.56 o
 -14   5   9      205.20      197.63      9.60 o
 -13   5   9      177.62      137.94      8.55 o
 -12   5   9     1502.73     1399.44     23.44 o
 -11   5   9      418.47      410.33     11.74 o
 -10   5   9      303.45      284.86      8.58 o
  -9   5   9      266.75      293.44      7.45 o
  -8   5   9      393.29      422.65      8.63 o
  -7   5   9      173.33      154.69      5.59 o
  -6   5   9      103.86      117.45      4.42 o
  -5   5   9      396.12      418.22      6.40 o
  -4   5   9     1607.97     1731.58     19.11 o
  -3   5   9      428.96      468.72      8.33 o
  -2   5   9      233.23      253.52      5.88 o
  -1   5   9      711.41      715.56     10.82 o
   0   5   9      556.36      543.10      8.04 o
   1   5   9      127.52      117.23      6.01 o
   2   5   9      269.71      322.09      7.91 o
   3   5   9       46.41       54.92      4.55 o
   4   5   9      279.52      289.62      8.10 o
   5   5   9        6.40        4.05      4.71 o
   6   5   9      104.89      118.10      6.73 o
   7   5   9      288.65      287.41     10.25 o
   8   5   9        7.45        6.11      7.44 o
   9   5   9       36.66       27.27      8.27 o
  10   5   9        6.02        0.68      9.33 o
  11   5   9      428.40      430.23     16.07 o
  12   5   9       27.77       25.80     10.18 o
  13   5   9       22.86       15.01     10.64 o
  14   5   9       56.31       53.60     11.62 o
  15   5   9       31.72       21.73     11.32 o
  16   5   9       36.06       26.15     14.37 o
 -23   6   9       43.47       20.05     46.65 o
 -22   6   9       85.53      113.17     24.72 o
 -21   6   9        8.16       31.64     19.78 o
 -20   6   9      174.26      143.52     14.18 o
 -19   6   9      119.74      132.00     13.64 o
 -18   6   9        0.73       22.30     11.61 o
 -17   6   9       89.40       87.02     12.91 o
 -16   6   9      171.86      156.68     11.44 o
 -15   6   9      760.79      650.49     15.85 o
 -14   6   9       74.06       70.85      9.83 o
 -13   6   9       33.43       12.96      6.30 o
 -12   6   9       24.22       26.05      7.01 o
 -11   6   9       25.22       11.31      6.07 o
 -10   6   9      466.82      441.80      9.85 o
  -9   6   9      258.58      265.77      7.37 o
  -8   6   9      114.24      126.26      5.75 o
  -7   6   9      541.90      495.37      9.55 o
  -6   6   9      160.46      165.98      5.41 o
  -5   6   9       52.89       72.60      3.82 o
  -4   6   9       28.50       30.51      3.60 o
  -3   6   9       41.86       36.72      4.11 o
  -2   6   9      104.21       93.48      4.01 o
  -1   6   9      231.32      238.13      5.66 o
   0   6   9     1084.20     1180.21     15.06 o
   1   6   9     1640.45     1626.90     18.05 o
   2   6   9       15.03       19.69      3.72 o
   3   6   9       42.41       56.11      4.52 o
   4   6   9       93.88      123.90      5.87 o
   5   6   9        9.51        5.86      4.43 o
   6   6   9       21.28       17.33      6.16 o
   7   6   9      373.46      387.58     12.92 o
   8   6   9      507.94      479.85     13.43 o
   9   6   9       13.58       19.37      8.43 o
  10   6   9      344.86      346.74     14.22 o
  11   6   9       32.10       29.16      9.26 o
  12   6   9        3.53       -2.38      9.08 o
  13   6   9       27.66       18.62     11.13 o
  14   6   9        0.49       -2.32     11.05 o
  15   6   9      130.04      145.12     12.54 o
  16   6   9        0.34       -4.43     11.43 o
 -22   7   9       86.93       88.62     13.61 o
 -21   7   9        2.40        5.02     11.15 o
 -20   7   9        0.39       -3.55     11.04 o
 -19   7   9       73.71       78.30     18.90 o
 -18   7   9        6.51        2.95     10.23 o
 -17   7   9        5.55       -6.32     10.66 o
 -16   7   9        7.19       -6.27     10.07 o
 -15   7   9        3.36       -6.55      8.06 o
 -14   7   9      192.33      191.15      9.51 o
 -13   7   9        2.94       -5.80      5.80 o
 -12   7   9      135.36      128.89      8.05 o
 -11   7   9       56.11       45.44      6.59 o
 -10   7   9      222.70      174.25      7.19 o
  -9   7   9        6.34        4.16      4.32 o
  -8   7   9        2.84       10.33      4.28 o
  -7   7   9      724.57      664.02     10.77 o
  -6   7   9       29.19       42.91      3.94 o
  -5   7   9      172.99      150.09      5.76 o
  -4   7   9      140.30      173.72      5.48 o
  -3   7   9        3.18       -3.25      3.25 o
  -2   7   9      209.91      162.93      5.22 o
  -1   7   9      488.41      476.98      8.44 o
   0   7   9      486.02      441.95      8.18 o
   1   7   9      751.70      656.22      9.75 o
   2   7   9      116.16      112.87      4.58 o
   3   7   9      386.41      388.75      9.01 o
   4   7   9        6.58        8.23      4.13 o
   5   7   9       88.51       79.25      5.08 o
   6   7   9        7.17        5.04      5.49 o
   7   7   9       35.39       24.45      6.60 o
   8   7   9      131.15      151.11      8.64 o
   9   7   9        0.11       -6.44      7.60 o
  10   7   9      202.11      214.28     12.38 o
  11   7   9       71.50       63.81      9.28 o
  12   7   9       45.24       60.95      9.67 o
  13   7   9       70.93       53.80      9.75 o
  14   7   9       47.58       62.26     10.70 o
  15   7   9       16.35        0.06     12.49 o
  16   7   9        0.83      -13.30     13.30 o
 -22   8   9        5.62       12.68     12.09 o
 -21   8   9        2.89        5.19     11.75 o
 -20   8   9        4.10       -5.34     10.85 o
 -19   8   9      103.57      125.57     14.16 o
 -18   8   9       16.94       18.76     11.02 o
 -17   8   9      252.40      257.26     15.67 o
 -16   8   9       10.29       -3.73     10.46 o
 -15   8   9      178.70      173.35     15.23 o
 -14   8   9       44.91       68.17     10.84 o
 -13   8   9      364.62      351.84     13.50 o
 -12   8   9     1533.30     1342.47     23.62 o
 -11   8   9      488.37      421.40     10.85 o
 -10   8   9      764.92      680.70     13.25 o
  -9   8   9       87.03       75.01      5.83 o
  -8   8   9     1156.32     1006.78     19.08 o
  -7   8   9      228.23      222.08      6.42 o
  -6   8   9      226.55      282.32      5.92 o
  -5   8   9      458.46      462.62      9.70 o
  -4   8   9      331.91      336.50      7.97 o
  -3   8   9      184.26      200.02      5.95 o
  -2   8   9       53.81       61.77      3.83 o
  -1   8   9       66.17       53.70      3.70 o
   0   8   9      169.46      159.06      7.87 o
   1   8   9      374.21      402.85      8.79 o
   2   8   9       53.10       53.40      3.54 o
   3   8   9        8.16       12.15      3.57 o
   4   8   9       75.45       69.90      6.45 o
   5   8   9      191.81      215.32      6.65 o
   6   8   9      231.50      213.98      8.79 o
   7   8   9        0.91       -5.64      5.64 o
   8   8   9      199.75      183.21      8.95 o
   9   8   9        0.43       -6.33      6.33 o
  10   8   9       22.73       19.42      8.02 o
  11   8   9        0.00       -1.21      8.06 o
  12   8   9       17.77       10.21      8.65 o
  13   8   9       63.53       52.08      9.72 o
  14   8   9        0.76        8.52      8.82 o
  15   8   9       78.73      127.69     12.01 o
  16   8   9       12.84      -18.11     54.29 o
 -22   9   9       30.49       23.11     22.47 o
 -21   9   9        9.18      -11.49     11.49 o
 -20   9   9       23.06       13.87     13.60 o
 -19   9   9        0.22        3.93     10.74 o
 -18   9   9        1.10      -10.46     10.46 o
 -17   9   9      493.89      564.09     21.69 o
 -16   9   9        6.07       17.69     10.19 o
 -15   9   9       49.43       40.73     11.43 o
 -14   9   9      251.90      226.62     14.53 o
 -13   9   9       84.55       49.88      9.21 o
 -12   9   9        1.81       -6.30      6.30 o
 -11   9   9       82.08       73.80      7.63 o
 -10   9   9     1918.53     1830.31     29.13 o
  -9   9   9       87.86       78.01      7.15 o
  -8   9   9     1075.29     1032.99     14.96 o
  -7   9   9       65.79       54.20      5.25 o
  -6   9   9       11.88       13.41      4.28 o
  -5   9   9      156.95      155.96      6.24 o
  -4   9   9      137.17      124.89      5.65 o
  -3   9   9      633.02      608.01     10.40 o
  -2   9   9        0.46       -4.15      4.15 o
  -1   9   9        3.75        4.09      2.90 o
   0   9   9      853.61      795.32     16.37 o
   1   9   9       89.41       72.57      7.11 o
   2   9   9      317.38      303.50      9.60 o
   3   9   9      107.99      100.38      4.96 o
   4   9   9      268.53      258.74      6.87 o
   5   9   9      455.89      498.82      9.97 o
   6   9   9       11.19       12.72      5.44 o
   7   9   9       99.12       76.83      6.93 o
   8   9   9       63.80       70.23      7.30 o
   9   9   9       54.87       62.06      7.33 o
  10   9   9        0.00        6.35      7.63 o
  11   9   9       20.96        7.39      8.01 o
  12   9   9       38.50       58.09      9.51 o
  13   9   9       49.16       62.10      9.69 o
  14   9   9       28.30       13.05      9.03 o
  15   9   9      116.09      135.41     16.71 o
 -22  10   9        6.90       15.00     20.26 o
 -21  10   9        0.48        5.25     12.76 o
 -20  10   9      190.79      199.43     21.93 o
 -19  10   9        2.85       -0.30     11.84 o
 -18  10   9      144.17      150.72     14.74 o
 -17  10   9       18.65       10.91     10.86 o
 -16  10   9       11.15       11.32     11.84 o
 -15  10   9      242.56      208.24     12.23 o
 -14  10   9     1860.85     1642.90     33.52 o
 -13  10   9       14.00       28.09      8.66 o
 -12  10   9        0.11        2.06      7.61 o
 -11  10   9     4749.36     4088.52     56.26 o
 -10  10   9      619.54      590.21     16.11 o
  -9  10   9      601.99      519.77     13.38 o
  -8  10   9      199.38      200.50      8.94 o
  -7  10   9        1.36       -3.88      5.47 o
  -6  10   9     2191.39     1989.91     32.57 o
  -5  10   9      568.34      592.57     11.77 o
  -4  10   9      499.16      461.29     10.12 o
  -3  10   9       67.51       64.30      4.91 o
  -2  10   9      117.40      118.54      5.34 o
  -1  10   9      104.79      117.58      4.72 o
   0  10   9      248.78      214.14     10.82 o
   1  10   9     1227.48     1088.90     20.03 o
   2  10   9      120.55      112.76      5.46 o
   3  10   9      612.69      596.45     13.10 o
   4  10   9     1692.71     1590.57     20.84 o
   5  10   9       40.28       38.31      5.01 o
   6  10   9        8.93        3.48      5.49 o
   7  10   9      147.26      130.49     11.73 o
   8  10   9       16.89       17.28      6.31 o
   9  10   9        0.10       10.28      6.63 o
  10  10   9       80.38       80.34      8.94 o
  11  10   9       43.76       46.07     10.89 o
  12  10   9       45.23       29.88      9.41 o
  13  10   9       10.48        0.83      9.24 o
  14  10   9        1.43        4.00      8.48 o
  15  10   9        0.00       14.38     15.72 o
 -21  11   9        7.25       13.53     18.44 o
 -20  11   9       46.82       43.92     12.50 o
 -19  11   9        3.47        4.67     11.62 o
 -18  11   9       19.12       11.86     11.56 o
 -17  11   9        1.55       -6.38      9.28 o
 -16  11   9        3.17        7.77      9.29 o
 -15  11   9       60.43       52.58      9.32 o
 -14  11   9      100.79       97.83     10.05 o
 -13  11   9        1.02        2.34      8.03 o
 -12  11   9       11.00       16.28      8.23 o
 -11  11   9      376.67      410.00     14.63 o
 -10  11   9       69.23       68.47      7.44 o
  -9  11   9     1233.10     1226.68     22.10 o
  -8  11   9     1511.53     1396.49     26.37 o
  -7  11   9      157.20      147.06      8.37 o
  -6  11   9      778.20      786.76     16.08 o
  -5  11   9       45.97       32.81      5.02 o
  -4  11   9      354.83      326.77      8.66 o
  -3  11   9       83.96       71.80      4.92 o
  -2  11   9       63.14       71.95      4.55 o
  -1  11   9        3.94       -2.51      3.10 o
   0  11   9      235.88      214.75      9.69 o
   1  11   9        8.22        6.59      6.29 o
   2  11   9        8.69        8.40      6.38 o
   3  11   9       23.02       17.60      7.57 o
   4  11   9       23.93       12.33     10.17 o
   5  11   9        5.01        8.48      4.19 o
   6  11   9      169.88      154.52      7.53 o
   7  11   9      131.85      170.83      8.30 o
   8  11   9        8.62       16.93      6.38 o
   9  11   9      177.86      195.93     10.35 o
  10  11   9       13.34       15.03      7.97 o
  11  11   9       29.68       34.98      9.38 o
  12  11   9       27.50       37.38      8.87 o
  13  11   9        2.20       -4.47      8.04 o
  14  11   9        0.33       -3.51      7.97 o
 -21  12   9       12.88       -5.46     30.59 o
 -20  12   9        2.03      -11.82     11.82 o
 -19  12   9        5.48       -6.29      9.64 o
 -18  12   9      106.03      110.27     11.75 o
 -17  12   9       93.43      118.83     14.33 o
 -16  12   9      160.63      178.26     12.61 o
 -15  12   9        8.20       -8.64      8.64 o
 -14  12   9      114.91      112.26     10.37 o
 -13  12   9      214.92      211.13     11.97 o
 -12  12   9        1.48       10.77      7.88 o
 -11  12   9      509.49      511.27     16.98 o
 -10  12   9      148.61      163.30     10.70 o
  -9  12   9     2273.29     2008.27     36.60 o
  -8  12   9       49.09       47.44      6.89 o
  -7  12   9      770.65      697.90     15.44 o
  -6  12   9      872.34      781.97     16.43 o
  -5  12   9      247.91      249.17      9.33 o
  -4  12   9      167.20      188.73      7.14 o
  -3  12   9        0.00       -4.19      4.19 o
  -2  12   9      643.02      598.56     10.69 o
  -1  12   9      334.42      341.88      8.10 o
   0  12   9      577.04      565.40     16.48 o
   1  12   9      302.08      268.01     12.36 o
   2  12   9      257.30      278.34     11.04 o
   3  12   9      212.92      184.10     10.60 o
   4  12   9       54.27       57.09      8.72 o
   5  12   9       10.75        5.77      4.48 o
   6  12   9      182.51      186.10      7.93 o
   7  12   9       36.08       42.47      6.35 o
   8  12   9      169.16      177.91      8.92 o
   9  12   9       99.93      104.75      8.41 o
  10  12   9        4.31       -7.55      7.55 o
  11  12   9       86.23      110.71     10.13 o
  12  12   9       16.42        0.69      9.00 o
  13  12   9        4.00       -2.96      9.10 o
  14  12   9        4.54       17.59     13.19 o
 -20  13   9       14.95       28.83     16.73 o
 -19  13   9       22.81       16.18     14.30 o
 -18  13   9       41.66       60.42     15.21 o
 -17  13   9        0.81       17.89     10.03 o
 -16  13   9      197.35      172.90     12.84 o
 -15  13   9        5.18        1.96      8.85 o
 -14  13   9        7.78       12.62      8.85 o
 -13  13   9      125.54      118.69     10.41 o
 -12  13   9       69.83       54.19      8.77 o
 -11  13   9       27.60       28.13      7.91 o
 -10  13   9       90.87       88.66      9.26 o
  -9  13   9        6.91       -3.97      7.56 o
  -8  13   9       65.59       39.42      9.51 o
  -7  13   9       59.59       47.50      7.87 o
  -6  13   9      699.68      612.66     16.75 o
  -5  13   9     1148.33     1080.94     23.27 o
  -4  13   9       24.87       19.81      5.87 o
  -3  13   9       98.89       97.88      6.59 o
  -2  13   9      318.29      279.99      7.57 o
  -1  13   9       79.81       82.62      4.55 o
   0  13   9      298.44      255.35     13.74 o
   1  13   9       26.89       23.17      7.40 o
   2  13   9       93.94       87.77      8.66 o
   3  13   9       20.01       26.13      8.95 o
   4  13   9       26.01       26.32      8.99 o
   5  13   9      426.10      391.53     15.13 o
   6  13   9       49.91       37.21      5.99 o
   7  13   9       46.54       70.64      6.52 o
   8  13   9       22.75       22.25      6.48 o
   9  13   9       25.67       25.79      6.85 o
  10  13   9      239.31      287.18     19.39 o
  11  13   9       45.70       35.53     16.48 o
  12  13   9       15.11        6.55      9.20 o
  13  13   9       15.64       -3.12      8.71 o
 -19  14   9        2.47       -3.80     15.45 o
 -18  14   9       33.81       43.12     11.70 o
 -17  14   9       43.05       60.93     10.73 o
 -16  14   9       44.67       59.03     11.45 o
 -15  14   9       27.89       21.78      9.75 o
 -14  14   9       26.53       11.72      8.77 o
 -13  14   9        2.33        9.95      8.41 o
 -12  14   9       86.25       92.44      9.85 o
 -11  14   9       76.30       87.20      9.37 o
 -10  14   9        4.30       11.44      7.73 o
  -9  14   9      396.94      414.55     14.48 o
  -8  14   9       70.50       62.42      8.27 o
  -7  14   9      118.03      114.45      8.99 o
  -6  14   9      392.48      383.02     13.10 o
  -5  14   9      241.11      201.67      9.88 o
  -4  14   9        3.87       -0.87      6.03 o
  -3  14   9      449.01      413.33     12.46 o
  -2  14   9        0.29       -2.16      5.28 o
  -1  14   9       25.70       10.84      4.50 o
   0  14   9      544.25      548.23     10.39 o
   1  14   9      695.78      686.28     17.37 o
   2  14   9        8.14       10.32      8.21 o
   3  14   9       64.30       70.37     10.85 o
   4  14   9       30.72       11.98     11.23 o
   5  14   9      480.49      445.03     21.59 o
   6  14   9       25.43       19.95      7.11 o
   7  14   9        2.42       -4.99      8.21 o
   8  14   9      450.82      456.03     14.68 o
   9  14   9       10.84        6.76      7.18 o
  10  14   9        1.83        8.60     13.02 o
  11  14   9      161.66      197.52     13.59 o
  12  14   9        0.00       -9.01      9.32 o
 -19  15   9        4.82      -16.41     16.41 o
 -18  15   9       59.22       67.11     22.40 o
 -17  15   9       34.75       40.59     10.93 o
 -16  15   9       56.90       54.71     10.73 o
 -15  15   9        5.68        7.79      9.52 o
 -14  15   9        5.65       -5.96      8.91 o
 -13  15   9       51.07       41.72      9.66 o
 -12  15   9       34.12       14.90      8.74 o
 -11  15   9       64.96       33.51      8.68 o
 -10  15   9      305.81      271.43     12.60 o
  -9  15   9        2.74       -7.19      7.19 o
  -8  15   9       29.14       26.16     10.07 o
  -7  15   9        0.24       -1.12      8.14 o
  -6  15   9      172.32      163.06     10.31 o
  -5  15   9       50.09       59.45      7.76 o
  -4  15   9       35.62       20.81      6.54 o
  -3  15   9      561.58      534.40     13.91 o
  -2  15   9      177.12      173.76      8.20 o
  -1  15   9      155.23      158.18      7.81 o
   0  15   9        7.08        4.82      4.87 o
   1  15   9      298.78      329.72     19.26 o
   2  15   9       17.13       17.18     11.16 o
   3  15   9       24.10       12.69     12.64 o
   4  15   9       58.52       51.44     25.36 o
   5  15   9       24.84       22.52     15.24 o
   6  15   9       13.30       -8.96     16.53 o
   7  15   9       46.96       58.64      8.71 o
   8  15   9       35.87       52.80      7.59 o
   9  15   9       91.85      119.81      9.56 o
  10  15   9       20.17       15.29      8.16 o
  11  15   9        0.67       -5.59     12.02 o
  12  15   9        8.35        0.65      9.58 o
 -18  16   9       33.84       34.87     21.31 o
 -17  16   9      146.96      180.82     32.89 o
 -16  16   9       80.35      111.57     12.11 o
 -15  16   9       81.24       88.07     13.70 o
 -14  16   9        8.74        1.25      9.11 o
 -13  16   9        0.14       -3.62      8.86 o
 -12  16   9      110.07       96.33     11.06 o
 -11  16   9      145.84      152.14     11.49 o
 -10  16   9      209.36      202.37     12.26 o
  -9  16   9      161.94      172.13     11.17 o
  -8  16   9        0.16       -7.55      7.56 o
  -7  16   9      210.22      199.48     13.86 o
  -6  16   9       22.48       18.56      7.66 o
  -5  16   9       16.24        4.62      9.81 o
  -4  16   9      125.56       88.13      7.80 o
  -3  16   9      107.04       93.37      7.69 o
  -2  16   9       24.62       31.80      6.49 o
  -1  16   9        1.32       -4.33      5.37 o
   0  16   9       98.18       97.93      6.46 o
   1  16   9        8.13        9.75      6.99 o
   2  16   9       32.34       44.67     12.93 o
   3  16   9       21.64       13.21     13.70 o
   4  16   9       60.44       41.89     14.96 o
   5  16   9       33.28       10.61     13.81 o
   6  16   9        1.03       -6.01     13.70 o
   7  16   9       45.17       52.17     16.73 o
   8  16   9       74.24       97.44     17.35 o
   9  16   9       56.83       40.26     15.97 o
  10  16   9       14.64       27.53     26.00 o
  11  16   9       51.98       27.53     27.53 o
 -17  17   9      109.84       63.06     23.08 o
 -16  17   9      201.75      276.85     30.69 o
 -15  17   9        0.67       -0.87      9.35 o
 -14  17   9       11.41       -1.07      9.17 o
 -13  17   9        9.33        7.15      9.25 o
 -12  17   9       80.14       95.75     11.10 o
 -11  17   9      117.83      145.79     11.41 o
 -10  17   9       15.97       20.07      9.10 o
  -9  17   9      143.48      147.92     11.37 o
  -8  17   9       77.29       68.23     13.54 o
  -7  17   9      417.85      448.26     15.55 o
  -6  17   9       41.31       37.50      8.18 o
  -5  17   9       55.79       38.21     11.15 o
  -4  17   9      432.04      386.82     12.62 o
  -3  17   9       56.53       46.90      7.16 o
  -2  17   9        1.54       -6.94      6.94 o
  -1  17   9        0.07        2.86      6.86 o
   0  17   9        5.11       -6.50      6.50 o
   1  17   9        2.65        3.49      6.93 o
   2  17   9       30.78       11.67     12.57 o
   3  17   9       32.66       55.47     15.58 o
   4  17   9        0.22        3.61     14.35 o
   5  17   9       75.52      103.62     22.26 o
   6  17   9       84.09       96.73     17.35 o
   7  17   9      183.18      182.54     20.52 o
   8  17   9        0.01       24.69     15.54 o
   9  17   9       23.88       19.70     14.82 o
  10  17   9       50.83       50.47     29.06 o
 -15  18   9      135.83      161.58     26.78 o
 -14  18   9        1.05        2.04      9.47 o
 -13  18   9      265.33      278.37     14.99 o
 -12  18   9       83.54       99.91     11.26 o
 -11  18   9       63.36       96.14     15.53 o
 -10  18   9       30.65       25.44      9.43 o
  -9  18   9        6.60        7.54      8.19 o
  -8  18   9        1.59        8.45      8.97 o
  -7  18   9       19.18       10.88      8.66 o
  -6  18   9        0.64       -7.40      7.40 o
  -5  18   9      234.38      233.40     12.61 o
  -4  18   9       38.08       33.93      7.83 o
  -3  18   9       36.92       41.31     11.60 o
  -2  18   9       29.34       35.38      7.16 o
  -1  18   9       11.03       -3.70      6.20 o
   0  18   9        0.10        1.97      7.13 o
   1  18   9       53.18       54.09      8.80 o
   2  18   9       62.96       17.82     13.73 o
   3  18   9       16.59       20.24     18.83 o
   4  18   9        3.84        0.70     14.40 o
   5  18   9        0.22      -13.76     13.76 o
   6  18   9       51.20       57.23     16.47 o
   7  18   9       22.85       -9.94     14.65 o
   8  18   9       20.26        3.40     24.59 o
   9  18   9       87.55       79.53     30.59 o
 -14  19   9        3.55       -1.80     33.65 o
 -13  19   9      180.33      215.31     40.30 o
 -12  19   9       22.48       16.53      9.60 o
 -11  19   9        0.00       -8.77      8.77 o
 -10  19   9       12.20       -4.37      8.78 o
  -9  19   9       70.59      102.93     11.35 o
  -8  19   9      109.00       89.51     10.42 o
  -7  19   9       46.81       22.60      9.49 o
  -6  19   9        6.80       -5.52      7.98 o
  -5  19   9       14.05        4.59      7.72 o
  -4  19   9        2.35       -5.14     12.31 o
  -3  19   9       46.32       43.88      7.89 o
  -2  19   9      103.03      126.26      8.95 o
  -1  19   9      217.01      224.34     15.58 o
   0  19   9      137.16      149.17     10.86 o
   1  19   9       37.76        7.88     13.64 o
   2  19   9       23.46       43.81     16.63 o
   3  19   9      118.06      147.23     19.39 o
   4  19   9       37.93       20.67     19.65 o
   5  19   9       47.07       61.35     16.73 o
   6  19   9        2.08      -13.42     14.30 o
   7  19   9       56.08       45.22     16.73 o
 -12  20   9        2.25       -2.40     57.35 o
 -11  20   9        6.04       -0.21     21.94 o
 -10  20   9       31.35       23.43     10.76 o
  -9  20   9       51.10       51.57     11.71 o
  -8  20   9       43.24       51.13     10.09 o
  -7  20   9        2.12       -3.73      8.18 o
  -6  20   9       36.14       53.70      9.75 o
  -5  20   9        1.48        0.75     10.30 o
  -4  20   9        2.89        5.76      9.56 o
  -3  20   9       53.15       71.32      8.77 o
  -2  20   9        3.82       10.13      7.21 o
  -1  20   9       21.01       18.94      7.66 o
   0  20   9       48.24       62.20      8.21 o
   1  20   9       17.63       13.87     13.17 o
   2  20   9       24.38       28.58     15.07 o
   3  20   9        3.66       -6.64     14.59 o
   4  20   9       64.65       61.41     29.98 o
   5  20   9       16.03       15.29     15.01 o
 -10  21   9        7.62       57.16     26.76 o
  -9  21   9        1.96       23.21     21.33 o
  -8  21   9       48.07       48.71     18.33 o
  -7  21   9       54.32       55.91      9.96 o
  -6  21   9        4.29        5.12      7.98 o
  -5  21   9        0.09        1.31      8.24 o
  -4  21   9      171.20      198.12     11.96 o
  -3  21   9       97.29      113.76     10.21 o
  -2  21   9        5.52        3.82      8.34 o
  -1  21   9       61.68       78.22      8.76 o
   0  21   9        0.53      -12.44     12.44 o
   1  21   9        0.03        0.54     14.07 o
   2  21   9      100.12       90.53     22.15 o
   3  21   9       12.33       22.94     29.06 o
  -7  22   9        0.24       18.21     20.65 o
  -6  22   9       75.36      102.15     59.65 o
  -5  22   9       24.38       51.07     19.43 o
  -4  22   9        7.77       37.55     11.48 o
  -3  22   9        3.23       13.97      9.86 o
  -2  22   9        0.97       -0.86      7.58 o
  -1  22   9       44.44       70.09     24.47 o
   0  22   9        0.29      -16.53     16.53 o
 -23   0  10       13.10       37.49     29.06 o
 -22   0  10      440.19      508.19     35.03 o
 -21   0  10       81.42       87.80     26.76 o
 -20   0  10        8.59        1.49     11.76 o
 -19   0  10      445.59      552.92     23.89 o
 -18   0  10      232.11      209.34     16.19 o
 -17   0  10       28.89       23.43     10.84 o
 -16   0  10        6.29        4.00     10.82 o
 -15   0  10      897.93      729.99     37.97 o
 -14   0  10       74.42       52.98     10.50 o
 -13   0  10      799.23      784.35     23.84 o
 -12   0  10      312.77      326.43     15.45 o
 -11   0  10     2333.83     2134.38     49.89 o
 -10   0  10      404.11      435.72     16.21 o
  -9   0  10       70.88       74.86      4.88 o
  -8   0  10      762.41      747.52     17.16 o
  -7   0  10      889.82      846.14     13.95 o
  -6   0  10       56.92       39.73      4.57 o
  -5   0  10      166.19      143.60      5.39 o
  -4   0  10       65.37       82.15      5.54 o
  -3   0  10      869.69      940.27     14.40 o
  -2   0  10       24.51       14.70      3.79 o
  -1   0  10     5103.66     5432.25     64.73 o
   0   0  10     1403.49     1565.07     31.27 o
   1   0  10     3806.72     3833.70     63.78 o
   2   0  10       16.76       31.05      6.60 o
   3   0  10      598.32      634.64     15.56 o
   4   0  10      269.49      294.61     13.28 o
   5   0  10      286.40      306.15     14.50 o
   6   0  10       53.83       47.77     11.91 o
   7   0  10      475.88      433.36     21.46 o
   8   0  10       99.28       90.26     13.91 o
   9   0  10      507.51      513.05     29.39 o
  10   0  10      214.37      198.95     17.48 o
  11   0  10      264.81      304.41     21.04 o
  12   0  10      176.88      174.19     18.50 o
  13   0  10      372.66      408.96     34.39 o
  14   0  10       90.53       82.17     17.94 o
  15   0  10       42.58       40.81     17.26 o
  16   0  10       68.31        4.59     27.53 o
 -24   1  10        4.44      -12.95     22.18 o
 -23   1  10       10.38      -16.11     16.11 o
 -22   1  10        0.98        0.51     12.60 o
 -21   1  10        2.11       17.62     12.83 o
 -20   1  10        3.13       16.31     10.15 o
 -19   1  10       35.46       47.80      8.87 o
 -18   1  10       33.28       52.30      8.28 o
 -17   1  10       23.34       18.65      7.43 o
 -16   1  10      108.75       87.87      8.54 o
 -15   1  10     1504.74     1402.49     24.80 o
 -14   1  10      240.19      259.27     10.45 o
 -13   1  10     1042.52      963.72     22.76 o
 -12   1  10     1838.86     1653.62     26.28 o
 -11   1  10       55.15       68.25      6.71 o
 -10   1  10     1744.20     1782.41     29.05 o
  -9   1  10      176.03      212.07      5.56 o
  -8   1  10      392.45      307.09      6.67 o
  -7   1  10      360.32      483.38      7.70 o
  -6   1  10     3532.30     3718.99     32.25 o
  -5   1  10       13.07        8.12      2.56 o
  -4   1  10     1382.35     1490.04     14.42 o
  -3   1  10     1451.31     1634.63     16.28 o
  -2   1  10     1506.13     1547.49     14.96 o
  -1   1  10      107.09      123.25      3.97 o
   0   1  10     1449.93     1524.62     21.59 o
   1   1  10       59.14       69.19      4.07 o
   2   1  10     3633.25     3797.94     40.89 o
   3   1  10       31.46       25.56      3.64 o
   4   1  10      101.46      103.80      4.86 o
   5   1  10        1.31        9.72      4.36 o
   6   1  10     1031.26     1007.55     23.02 o
   7   1  10        0.02       -7.45      7.45 o
   8   1  10       15.18       27.66      8.52 o
   9   1  10        6.61       -5.56      8.17 o
  10   1  10        0.16       -7.11     10.37 o
  11   1  10       54.47       40.42     10.03 o
  12   1  10       24.28       23.08     10.43 o
  13   1  10        0.15      -10.35     10.35 o
  14   1  10      100.80      127.58     13.79 o
  15   1  10       30.63       20.15     20.86 o
  16   1  10        0.24      -17.30     17.30 o
 -24   2  10       32.49       27.22     18.90 o
 -23   2  10        0.97      -15.29     16.22 o
 -22   2  10      185.37      155.71     23.79 o
 -21   2  10       28.44       43.87     12.88 o
 -20   2  10      137.86      124.48     12.64 o
 -19   2  10        9.66        4.84      7.68 o
 -18   2  10       35.02       22.52      8.02 o
 -17   2  10       18.70        3.06      7.24 o
 -16   2  10        2.13        1.07      6.68 o
 -15   2  10      112.79      117.19      8.74 o
 -14   2  10      722.93      658.28     15.81 o
 -13   2  10      465.62      464.14     18.71 o
 -12   2  10      324.03      277.86     10.17 o
 -11   2  10      353.94      322.45     10.17 o
 -10   2  10      219.18      243.58      8.68 o
  -9   2  10      238.79      258.25      7.54 o
  -8   2  10      173.68      164.13      4.71 o
  -7   2  10      281.05      304.40      6.22 o
  -6   2  10      192.17      185.95      4.48 o
  -5   2  10      458.41      456.90      7.11 o
  -4   2  10      244.29      279.95      5.41 o
  -3   2  10       23.75       19.51      2.82 o
  -2   2  10      321.31      305.90      7.48 o
  -1   2  10     3796.80     3945.43     38.43 o
   0   2  10      838.96      941.12     11.38 o
   1   2  10      477.25      539.84      9.07 o
   2   2  10     1280.25     1363.71     17.04 o
   3   2  10     1440.42     1580.05     20.08 o
   4   2  10        7.30        2.98      4.01 o
   5   2  10      221.94      256.66      8.17 o
   6   2  10       64.60       82.45      7.32 o
   7   2  10       91.84       71.41      8.83 o
   8   2  10      125.65      118.29     10.52 o
   9   2  10        3.96       -7.94      7.94 o
  10   2  10       22.88       11.04      8.99 o
  11   2  10      127.15      132.13     14.02 o
  12   2  10        1.58        1.22      9.62 o
  13   2  10       30.69       28.11     14.48 o
  14   2  10       28.97        9.53     11.29 o
  15   2  10       93.53       65.34     14.43 o
  16   2  10       18.27      -20.02     20.65 o
 -24   3  10        0.01       21.86     18.29 o
 -23   3  10        0.90       -4.68     26.00 o
 -22   3  10      107.01      117.52     23.72 o
 -21   3  10        2.04      -10.63     10.63 o
 -20   3  10        7.81       12.36     10.80 o
 -19   3  10      235.43      251.15     14.22 o
 -18   3  10       80.98       88.29      8.81 o
 -17   3  10      305.56      282.23     12.21 o
 -16   3  10      622.75      643.23     16.60 o
 -15   3  10      191.71      157.82      9.50 o
 -14   3  10       89.14       82.06      7.89 o
 -13   3  10     2065.01     1835.86     29.18 o
 -12   3  10      612.89      567.20     13.01 o
 -11   3  10     1294.88     1160.01     25.00 o
 -10   3  10        8.98       15.30      5.62 o
  -9   3  10       84.96       56.51      4.72 o
  -8   3  10       18.50       18.37      3.53 o
  -7   3  10      832.28      813.84     10.96 o
  -6   3  10      320.19      331.19      6.23 o
  -5   3  10       71.77       97.69      3.64 o
  -4   3  10      176.48      163.63      4.30 o
  -3   3  10     1401.93     1492.51     16.12 o
  -2   3  10     4229.08     4452.84     46.47 o
  -1   3  10      376.50      413.59      6.91 o
   0   3  10      467.61      522.38      9.53 o
   1   3  10     1178.13     1312.43     17.22 o
   2   3  10       92.01       88.97      4.95 o
   3   3  10        5.76        2.27      4.90 o
   4   3  10      211.92      218.25      7.45 o
   5   3  10      561.42      531.01     13.09 o
   6   3  10       26.95       21.39      6.40 o
   7   3  10        5.09        7.83      9.00 o
   8   3  10       74.03       73.74      9.46 o
   9   3  10      335.23      314.30     15.82 o
  10   3  10      124.00      122.50     12.17 o
  11   3  10       40.24       39.05      9.87 o
  12   3  10       41.49       44.24     10.93 o
  13   3  10       26.38       23.04     10.77 o
  14   3  10        4.12       -2.17     10.62 o
  15   3  10        6.96       -8.58     10.83 o
  16   3  10       10.46      -17.62     17.62 o
 -24   4  10        1.62       17.63     18.29 o
 -23   4  10      102.56      126.31     24.31 o
 -22   4  10        0.52      -22.35     39.00 o
 -21   4  10        4.66       15.15     11.60 o
 -20   4  10       64.55       68.87     14.30 o
 -19   4  10       31.16       11.32     11.83 o
 -18   4  10        0.10       -8.66      8.66 o
 -17   4  10       55.41       71.68      8.63 o
 -16   4  10      857.14      767.72     17.96 o
 -15   4  10       56.68       84.79      8.13 o
 -14   4  10     1902.76     1724.38     28.23 o
 -13   4  10     3211.44     2977.91     42.43 o
 -12   4  10       43.54       61.23      7.36 o
 -11   4  10      102.85       92.13      7.17 o
 -10   4  10      943.54      802.13     14.35 o
  -9   4  10      293.77      339.89      8.12 o
  -8   4  10      671.10      719.42     11.50 o
  -7   4  10       67.19       70.32      4.20 o
  -6   4  10     3794.47     4001.92     37.58 o
  -5   4  10      745.14      781.28      9.91 o
  -4   4  10        5.58        6.47      2.43 o
  -3   4  10      362.02      386.87      7.06 o
  -2   4  10      915.32      873.62     12.75 o
  -1   4  10     1548.15     1539.82     17.50 o
   0   4  10     1101.24     1220.80     15.54 o
   1   4  10     1873.47     1919.24     23.42 o
   2   4  10        3.58        4.11      4.35 o
   3   4  10      253.56      294.45      8.62 o
   4   4  10     1060.12     1079.99     17.58 o
   5   4  10      347.35      359.88     10.67 o
   6   4  10       26.64       20.05      6.60 o
   7   4  10       24.95       15.37      7.58 o
   8   4  10      195.73      200.87     12.55 o
   9   4  10       42.98       42.83      9.69 o
  10   4  10      203.98      206.35     12.76 o
  11   4  10      217.99      213.10     13.53 o
  12   4  10        1.96       -9.58      9.58 o
  13   4  10      150.51      150.64     13.50 o
  14   4  10       45.11       39.00     11.63 o
  15   4  10        2.25        1.47     13.57 o
  16   4  10        0.30      -26.52     28.29 o
 -23   5  10       47.90       41.29     19.98 o
 -22   5  10      213.23      222.07     17.01 o
 -21   5  10       22.54        2.43     11.25 o
 -20   5  10       83.29       50.45     12.42 o
 -19   5  10        6.41       20.41     13.24 o
 -18   5  10        0.51       -7.36     10.27 o
 -17   5  10      653.44      611.11     20.77 o
 -16   5  10       18.96       21.48      7.31 o
 -15   5  10      137.10      123.33      8.83 o
 -14   5  10      506.27      510.91     14.17 o
 -13   5  10      790.15      808.51     17.14 o
 -12   5  10       65.44       80.44      7.45 o
 -11   5  10      405.64      401.14     10.28 o
 -10   5  10       12.47       22.25      4.97 o
  -9   5  10        1.24       -3.95      3.95 o
  -8   5  10      280.84      267.54      7.38 o
  -7   5  10        4.65        3.77      3.65 o
  -6   5  10       51.54       63.29      3.24 o
  -5   5  10       58.15       44.23      3.56 o
  -4   5  10      870.68      961.53     13.95 o
  -3   5  10      662.13      705.33     10.61 o
  -2   5  10     2011.07     2081.73     23.95 o
  -1   5  10      934.35     1062.85     14.74 o
   0   5  10       42.35       55.84      3.88 o
   1   5  10      272.40      288.98      7.11 o
   2   5  10      118.36      135.02      7.11 o
   3   5  10     1892.81     1968.08     26.92 o
   4   5  10      199.15      195.26      7.22 o
   5   5  10       58.32       57.73      6.00 o
   6   5  10      176.93      187.79      9.42 o
   7   5  10       83.20       63.89      7.85 o
   8   5  10       92.43       85.30     10.35 o
   9   5  10      145.97      161.17     12.34 o
  10   5  10       60.85       52.50     10.73 o
  11   5  10       11.77       -5.58      9.56 o
  12   5  10        0.03       -9.53      9.53 o
  13   5  10        1.71       -1.56     11.96 o
  14   5  10       18.07        4.60     11.01 o
  15   5  10        4.43      -10.29     10.29 o
  16   5  10       18.02       22.63     18.90 o
 -23   6  10       71.95      109.79     23.23 o
 -22   6  10       60.17       78.43     13.79 o
 -21   6  10       51.37       66.09     13.03 o
 -20   6  10       15.94       25.98     11.75 o
 -19   6  10       14.01       -4.49     11.43 o
 -18   6  10      180.69      190.41     16.24 o
 -17   6  10       55.76       53.41     11.83 o
 -16   6  10       40.49       39.09      8.99 o
 -15   6  10      434.28      389.81     13.47 o
 -14   6  10        0.49       -6.11      6.11 o
 -13   6  10      266.72      233.49     10.69 o
 -12   6  10      746.12      664.40     15.07 o
 -11   6  10       58.33       65.45      6.35 o
 -10   6  10      987.08      949.50     15.32 o
  -9   6  10      109.09      107.48      5.67 o
  -8   6  10      327.16      359.71      9.46 o
  -7   6  10      272.10      247.41      6.50 o
  -6   6  10      392.64      448.92      7.26 o
  -5   6  10        6.43        1.76      4.10 o
  -4   6  10        2.08        8.25      3.63 o
  -3   6  10      109.34      101.10      4.54 o
  -2   6  10      385.77      409.21      7.96 o
  -1   6  10       71.12       83.15      4.70 o
   0   6  10      247.09      242.02      6.34 o
   1   6  10     1137.84     1112.53     14.71 o
   2   6  10      792.04      736.52     12.12 o
   3   6  10      213.18      202.18      6.85 o
   4   6  10        5.35        5.71      4.33 o
   5   6  10      313.86      287.87      9.03 o
   6   6  10       16.69        6.27      5.96 o
   7   6  10      129.34      121.01      8.24 o
   8   6  10       21.69       27.64      8.46 o
   9   6  10       99.10       83.19      9.69 o
  10   6  10      153.22      138.17     12.01 o
  11   6  10      252.49      271.78     15.62 o
  12   6  10        1.76       -0.02     10.12 o
  13   6  10       47.13       62.63     13.67 o
  14   6  10      174.23      201.73     15.00 o
  15   6  10       52.57       44.01     10.45 o
  16   6  10       12.55       12.23     24.47 o
 -23   7  10        5.48        8.87     21.41 o
 -22   7  10      212.68      257.57     17.75 o
 -21   7  10        1.45       -5.08     11.32 o
 -20   7  10       43.31       59.97     12.69 o
 -19   7  10      184.56      183.49     19.42 o
 -18   7  10       28.76       27.75     11.70 o
 -17   7  10       76.88       83.75     12.97 o
 -16   7  10      223.52      230.38     16.03 o
 -15   7  10        1.22       10.16      8.00 o
 -14   7  10      171.15      170.32     10.79 o
 -13   7  10       99.37      116.59      9.75 o
 -12   7  10      286.41      234.56      8.64 o
 -11   7  10      580.19      555.49     12.35 o
 -10   7  10      148.33      155.09      7.28 o
  -9   7  10        0.44       -3.34      4.80 o
  -8   7  10        0.12       -2.72      4.36 o
  -7   7  10      457.98      432.27      8.66 o
  -6   7  10      178.76      160.93      6.44 o
  -5   7  10     2268.69     2198.49     25.69 o
  -4   7  10      110.33      116.29      5.09 o
  -3   7  10     1012.19     1020.06     14.00 o
  -2   7  10      189.57      199.98      5.76 o
  -1   7  10       61.35       53.58      3.87 o
   0   7  10       29.85       29.57      3.62 o
   1   7  10      811.17      849.33     11.78 o
   2   7  10      819.17      787.93     12.98 o
   3   7  10       40.92       50.16      4.50 o
   4   7  10        5.35        1.67      4.21 o
   5   7  10       20.76       23.57      5.26 o
   6   7  10        0.14       -5.87      5.87 o
   7   7  10        5.61        2.46      6.41 o
   8   7  10      743.85      748.11     20.17 o
   9   7  10       70.37       61.76      9.27 o
  10   7  10        8.81       21.21      9.01 o
  11   7  10      319.55      368.99     15.90 o
  12   7  10       58.30       57.88     10.57 o
  13   7  10       26.96       18.96      9.92 o
  14   7  10        5.65       -3.55      9.24 o
  15   7  10       10.62       22.51     12.74 o
 -23   8  10        5.54      -22.94     22.94 o
 -22   8  10       26.21        6.51     11.74 o
 -21   8  10       62.12       92.46     13.90 o
 -20   8  10        3.41        1.81     13.79 o
 -19   8  10       50.19       47.44     15.44 o
 -18   8  10       25.10       28.75     11.07 o
 -17   8  10       39.10       29.23     12.03 o
 -16   8  10        6.89       12.48     11.11 o
 -15   8  10      281.76      264.55     16.21 o
 -14   8  10        8.53        6.45      7.81 o
 -13   8  10       40.16       33.05      6.97 o
 -12   8  10      819.55      786.45     17.37 o
 -11   8  10       22.33       23.87      6.49 o
 -10   8  10     1423.67     1281.52     22.59 o
  -9   8  10     1910.71     1804.54     26.31 o
  -8   8  10       15.56       28.86      4.71 o
  -7   8  10      218.52      230.55      6.71 o
  -6   8  10     1378.49     1278.15     19.92 o
  -5   8  10      142.64      148.14      5.80 o
  -4   8  10       66.54       70.49      4.68 o
  -3   8  10      296.07      270.69      6.80 o
  -2   8  10       16.46        9.60      3.64 o
  -1   8  10      105.43       97.18      4.26 o
   0   8  10      346.12      336.26      6.68 o
   1   8  10       95.16       87.05      4.01 o
   2   8  10      476.45      427.70      8.97 o
   3   8  10       16.34       18.40      3.64 o
   4   8  10        8.08        1.43      3.84 o
   5   8  10        0.41       -5.18      5.18 o
   6   8  10       70.63       60.98      7.68 o
   7   8  10      289.46      288.51     10.29 o
   8   8  10        0.38       -6.85      6.85 o
   9   8  10      179.81      176.46     12.61 o
  10   8  10       50.69       39.00      8.87 o
  11   8  10       41.46       27.84      9.43 o
  12   8  10        1.80       -2.21      8.62 o
  13   8  10      229.85      251.78     13.62 o
  14   8  10        4.09       11.45     14.23 o
  15   8  10        5.39      -15.17     15.28 o
 -22   9  10        6.27       13.88     11.95 o
 -21   9  10        0.13      -11.25     11.25 o
 -20   9  10       76.36      114.86     20.82 o
 -19   9  10      247.84      254.61     17.35 o
 -18   9  10        0.55        4.01     10.62 o
 -17   9  10       35.05       15.49     11.83 o
 -16   9  10      257.02      230.83     15.86 o
 -15   9  10      106.43      132.83     14.35 o
 -14   9  10      117.94       90.00     10.35 o
 -13   9  10       80.20       46.83      8.11 o
 -12   9  10      231.26      276.42     10.74 o
 -11   9  10      696.83      603.18     15.08 o
 -10   9  10     2156.73     1882.68     29.81 o
  -9   9  10      250.50      235.47      9.70 o
  -8   9  10      360.17      322.25     10.76 o
  -7   9  10      172.83      168.46      7.68 o
  -6   9  10        2.09       -2.15      5.14 o
  -5   9  10       13.48       32.47      5.08 o
  -4   9  10        3.50        2.38      4.42 o
  -3   9  10      432.26      412.88      8.47 o
  -2   9  10      230.72      207.64      7.57 o
  -1   9  10     1371.75     1326.08     18.57 o
   0   9  10       41.80       39.20      7.04 o
   1   9  10      573.71      561.43     14.25 o
   2   9  10      525.29      524.29     14.57 o
   3   9  10      364.28      342.91      7.55 o
   4   9  10        6.60        3.14      3.60 o
   5   9  10      601.47      602.70     13.49 o
   6   9  10       53.18       53.36      6.52 o
   7   9  10        0.48       -0.83      5.96 o
   8   9  10      193.18      186.52      9.85 o
   9   9  10       94.89       91.11      9.35 o
  10   9  10      263.25      284.70     12.98 o
  11   9  10      243.24      285.77     15.42 o
  12   9  10       50.05       58.30      9.93 o
  13   9  10        4.66        5.76      8.80 o
  14   9  10        1.85       -8.71      8.71 o
  15   9  10       75.84       70.35     27.53 o
 -22  10  10        8.11       12.56     14.96 o
 -21  10  10       41.19       61.39     21.39 o
 -20  10  10        1.19       -4.64     15.75 o
 -19  10  10      180.66      199.35     18.86 o
 -18  10  10       41.62       32.01     12.40 o
 -17  10  10      308.92      319.14     17.47 o
 -16  10  10        0.00       -3.60      8.89 o
 -15  10  10        4.24       -8.39      8.39 o
 -14  10  10        6.90        2.29      8.61 o
 -13  10  10      175.45      168.81     11.57 o
 -12  10  10       48.23       37.61      8.45 o
 -11  10  10        0.20       -5.21      5.97 o
 -10  10  10       83.57       89.37      7.71 o
  -9  10  10       21.15        2.30      6.50 o
  -8  10  10      439.76      366.76     11.47 o
  -7  10  10      639.33      497.13     12.76 o
  -6  10  10      169.96      162.70      6.91 o
  -5  10  10     3508.50     3159.01     38.73 o
  -4  10  10     3214.69     2859.38     35.21 o
  -3  10  10      105.01       81.77      5.71 o
  -2  10  10        2.50        6.17      3.54 o
  -1  10  10     2068.36     1882.95     23.20 o
   0  10  10     1005.87      962.87     20.64 o
   1  10  10        0.06       -5.78      5.78 o
   2  10  10       87.57       81.90      7.92 o
   3  10  10        1.15       -6.80      6.80 o
   4  10  10      215.84      186.93      6.07 o
   5  10  10       10.34       -1.40      5.02 o
   6  10  10      507.01      495.22     13.03 o
   7  10  10       59.85       63.89      6.93 o
   8  10  10        0.01        1.79      6.21 o
   9  10  10       19.04       17.63      7.61 o
  10  10  10      110.14      116.03     10.32 o
  11  10  10       52.49       57.39      9.20 o
  12  10  10       12.71       10.88      8.81 o
  13  10  10        0.89       -8.00      8.00 o
  14  10  10        7.82       16.29     11.46 o
 -21  11  10       10.64        9.12     13.69 o
 -20  11  10       37.30       42.83     12.64 o
 -19  11  10       28.41       16.22     10.23 o
 -18  11  10      421.52      378.50     17.35 o
 -17  11  10        6.80       -8.46      9.20 o
 -16  11  10      117.45      126.92     11.72 o
 -15  11  10      157.35      140.71     13.02 o
 -14  11  10      115.64      140.03     11.38 o
 -13  11  10      472.40      400.95     15.61 o
 -12  11  10       70.00       53.68      9.11 o
 -11  11  10       36.56       36.35      8.36 o
 -10  11  10      236.54      223.82      9.90 o
  -9  11  10      155.73      135.76      9.07 o
  -8  11  10      108.39      109.11      7.78 o
  -7  11  10       35.24       24.85      6.21 o
  -6  11  10       63.72       73.66      7.03 o
  -5  11  10       57.67       64.47      5.95 o
  -4  11  10      683.39      640.27     11.94 o
  -3  11  10        1.24        2.62      3.99 o
  -2  11  10     1585.88     1486.77     20.21 o
  -1  11  10        0.37       -6.29      6.29 o
   0  11  10      165.55      157.76      9.10 o
   1  11  10       16.48        5.25      6.65 o
   2  11  10        5.13        8.77      7.16 o
   3  11  10     2673.15     2514.33     42.16 o
   4  11  10      276.13      292.22     12.74 o
   5  11  10       47.68       45.27      5.49 o
   6  11  10      119.38      124.82      7.20 o
   7  11  10      115.14      116.54      7.60 o
   8  11  10      173.13      190.20      9.26 o
   9  11  10        2.88       -4.08      8.89 o
  10  11  10        6.20       -0.23      7.74 o
  11  11  10        9.32        2.85      8.39 o
  12  11  10       53.08       49.11      9.42 o
  13  11  10      110.85       91.44     12.28 o
  14  11  10       39.59       51.29     17.01 o
 -21  12  10       14.40       22.31     21.07 o
 -20  12  10       32.97       42.16     11.74 o
 -19  12  10      100.73      145.71     17.56 o
 -18  12  10       25.32       13.06     10.41 o
 -17  12  10       12.44       14.61     11.00 o
 -16  12  10      334.08      351.23     15.50 o
 -15  12  10       27.05       20.40      9.38 o
 -14  12  10        1.19       -5.24      8.32 o
 -13  12  10      253.76      297.86     13.99 o
 -12  12  10       21.16       32.73      8.49 o
 -11  12  10       31.35       25.80      8.54 o
 -10  12  10      523.76      537.49     17.15 o
  -9  12  10       65.84       81.60      9.08 o
  -8  12  10      485.27      411.13     12.49 o
  -7  12  10      596.54      534.27     14.19 o
  -6  12  10       33.55       28.39      6.94 o
  -5  12  10     1573.64     1419.40     23.93 o
  -4  12  10      181.54      149.26      7.79 o
  -3  12  10     3516.96     3338.92     40.72 o
  -2  12  10      695.00      606.12     13.64 o
  -1  12  10       40.75       34.94      5.53 o
   0  12  10      594.22      579.30     15.77 o
   1  12  10        1.80       -6.72      6.72 o
   2  12  10      516.85      473.20     14.96 o
   3  12  10       52.24       37.72      8.52 o
   4  12  10        1.25       -5.66      8.75 o
   5  12  10     1137.53     1118.49     21.59 o
   6  12  10      217.70      206.24      8.51 o
   7  12  10        0.84       -2.17      5.62 o
   8  12  10       53.50       57.27      7.25 o
   9  12  10        0.58       -0.25      8.13 o
  10  12  10       22.79        6.32      7.86 o
  11  12  10        0.45       -7.56      7.56 o
  12  12  10        5.82       -8.15      8.45 o
  13  12  10        1.09       -5.43      8.51 o
 -20  13  10       31.50       32.35     21.31 o
 -19  13  10       45.13       48.85     11.50 o
 -18  13  10      159.21      216.57     14.40 o
 -17  13  10       94.48      100.23     12.17 o
 -16  13  10       12.11       12.37      9.48 o
 -15  13  10       26.46       18.97      9.31 o
 -14  13  10       37.23       35.21      9.11 o
 -13  13  10       32.89       37.48      9.05 o
 -12  13  10       46.58       46.17      8.56 o
 -11  13  10        5.41        2.94      8.10 o
 -10  13  10       76.03       85.52      9.43 o
  -9  13  10       13.95        9.30      7.56 o
  -8  13  10       31.29       18.58      7.40 o
  -7  13  10      714.14      648.04     17.72 o
  -6  13  10        1.62        3.30      6.28 o
  -5  13  10      640.47      593.85     14.31 o
  -4  13  10      246.87      224.95      9.62 o
  -3  13  10        0.14       -5.31      5.31 o
  -2  13  10       74.70       66.44      6.09 o
  -1  13  10      234.76      214.02      6.71 o
   0  13  10      489.72      489.26     16.14 o
   1  13  10       64.31       72.67      9.00 o
   2  13  10       49.91       54.86      8.07 o
   3  13  10       35.08       37.35      9.44 o
   4  13  10      516.89      511.12     23.07 o
   5  13  10      122.60      123.69     10.95 o
   6  13  10       12.45        0.71      7.44 o
   7  13  10        9.24        5.21      6.99 o
   8  13  10       11.71       -2.93      6.19 o
   9  13  10        2.22       -2.62     10.14 o
  10  13  10        8.36       14.97     10.83 o
  11  13  10       75.37       67.23     10.36 o
  12  13  10       22.81       37.63      9.55 o
 -19  14  10        1.61      -18.01     18.01 o
 -18  14  10        0.90       -6.10      9.54 o
 -17  14  10       94.10       98.60     14.22 o
 -16  14  10        5.03       -9.11      9.11 o
 -15  14  10       16.09        6.94      9.25 o
 -14  14  10      121.93      143.84     14.63 o
 -13  14  10        5.76       13.46      8.52 o
 -12  14  10        2.56       -0.14      7.86 o
 -11  14  10       32.89       41.89      8.41 o
 -10  14  10       13.90       10.37      7.61 o
  -9  14  10        4.23        7.23      7.55 o
  -8  14  10      374.45      319.49     13.32 o
  -7  14  10      175.02      184.47     10.85 o
  -6  14  10       83.67       80.66      8.63 o
  -5  14  10      342.53      327.02     12.73 o
  -4  14  10       14.19       19.20      6.80 o
  -3  14  10       76.14       59.10      6.71 o
  -2  14  10      245.88      220.82      9.05 o
  -1  14  10      182.55      163.93      6.81 o
   0  14  10        2.45       -6.15      7.13 o
   1  14  10       39.37       19.92      7.88 o
   2  14  10      338.46      314.19     16.08 o
   3  14  10      546.29      579.55     22.32 o
   4  14  10       56.65       62.77     11.46 o
   5  14  10      282.07      317.40     19.41 o
   6  14  10      106.83      103.03     14.58 o
   7  14  10        0.43       -2.99      7.95 o
   8  14  10       31.21       27.50      7.06 o
   9  14  10       29.45       22.08      8.24 o
  10  14  10        1.96        1.27      8.00 o
  11  14  10       76.06      111.01     11.20 o
  12  14  10        0.95        0.47      7.83 o
 -18  15  10      154.76      155.12     26.78 o
 -17  15  10        4.05       12.52     10.51 o
 -16  15  10       60.96       82.62     11.42 o
 -15  15  10        0.01        1.64      9.20 o
 -14  15  10       11.63        9.08      9.27 o
 -13  15  10        1.26        6.75      8.91 o
 -12  15  10       12.43        8.75      8.40 o
 -11  15  10      258.97      256.27     13.14 o
 -10  15  10       16.40       15.64      8.13 o
  -9  15  10       20.13       25.51      7.84 o
  -8  15  10        0.55        7.50      7.33 o
  -7  15  10      129.95      137.46      9.77 o
  -6  15  10        0.23       -2.68      6.91 o
  -5  15  10      172.44      138.53      9.87 o
  -4  15  10       52.35       51.81      7.59 o
  -3  15  10       37.96       36.69      6.19 o
  -2  15  10       37.10       35.74      5.91 o
  -1  15  10       94.72       87.34      6.35 o
   0  15  10       58.38       50.21     10.22 o
   1  15  10        4.93        5.66     10.01 o
   2  15  10       57.72       34.72     12.38 o
   3  15  10      145.53      134.40     21.94 o
   4  15  10      283.32      282.18     21.47 o
   5  15  10       26.49       32.89     27.58 o
   6  15  10        1.77       16.00     14.65 o
   7  15  10        3.92        6.41     20.61 o
   8  15  10        0.19       -1.53     13.24 o
   9  15  10       23.05       35.18     26.00 o
  10  15  10        1.04      -19.88     19.88 o
  11  15  10        0.42      -18.35     22.94 o
 -18  16  10       12.39      -17.82     17.82 o
 -17  16  10      179.74      237.79     74.17 o
 -16  16  10       89.52      115.80     13.93 o
 -15  16  10      112.67      108.76     11.82 o
 -14  16  10       19.96       20.40      9.79 o
 -13  16  10        0.04       -6.59      8.70 o
 -12  16  10       67.93       49.74      9.91 o
 -11  16  10      339.60      387.23     15.58 o
 -10  16  10       54.38       45.19      9.03 o
  -9  16  10       16.09       15.70      8.12 o
  -8  16  10        0.54       -7.58      7.58 o
  -7  16  10      163.23      154.34     10.19 o
  -6  16  10      134.44      130.50      9.46 o
  -5  16  10       49.38       37.29      7.63 o
  -4  16  10       52.13       61.49      8.31 o
  -3  16  10       15.65       20.47      6.32 o
  -2  16  10       18.14       15.31      5.55 o
  -1  16  10      139.33      141.80      9.21 o
   0  16  10      116.80       92.42     11.57 o
   1  16  10      156.52      152.08     15.82 o
   2  16  10      157.44      161.62     20.61 o
   3  16  10       54.95       28.81     14.70 o
   4  16  10      195.13      211.16     20.15 o
   5  16  10       50.98       47.85     15.58 o
   6  16  10       64.50       46.34     15.29 o
   7  16  10       64.73       71.49     32.53 o
   8  16  10       26.26       16.98     15.07 o
   9  16  10      129.23      105.53     33.65 o
  10  16  10        7.73       24.47     27.53 o
 -16  17  10        2.20       15.29     28.29 o
 -15  17  10       82.60       94.91     11.78 o
 -14  17  10       38.28       20.95      9.77 o
 -13  17  10        0.94       -4.71      8.97 o
 -12  17  10       29.20       27.58      9.80 o
 -11  17  10       48.62       63.88     10.19 o
 -10  17  10       47.88       47.97      9.50 o
  -9  17  10      130.00      142.85     13.33 o
  -8  17  10        0.00       -7.48      7.48 o
  -7  17  10        0.88       -7.86      7.86 o
  -6  17  10        0.64       -3.39      8.44 o
  -5  17  10       14.61        9.20      7.58 o
  -4  17  10       32.36       26.72      7.56 o
  -3  17  10      105.80      102.23      8.22 o
  -2  17  10        9.50        6.28      8.22 o
  -1  17  10        1.67       -2.93      5.15 o
   0  17  10       83.07       73.08     18.17 o
   1  17  10      184.32      198.14     15.91 o
   2  17  10       42.18       34.64     13.53 o
   3  17  10       37.26       51.79     15.84 o
   4  17  10       34.92       45.68     17.71 o
   5  17  10      166.30      207.63     21.44 o
   6  17  10        9.77        7.93     14.84 o
   7  17  10        3.64      -12.93     12.93 o
   8  17  10       54.09       65.71     17.06 o
   9  17  10       18.47       33.65     27.53 o
 -15  18  10        2.17        6.12     18.35 o
 -14  18  10      121.00      136.43     19.30 o
 -13  18  10      110.06      140.75     15.25 o
 -12  18  10       49.60       45.14     10.20 o
 -11  18  10       29.49       30.13      9.98 o
 -10  18  10       22.30        6.03      8.79 o
  -9  18  10        7.26       -6.59      8.02 o
  -8  18  10      369.24      383.97     15.11 o
  -7  18  10       55.94       33.04     13.34 o
  -6  18  10      128.21      108.79     10.74 o
  -5  18  10       71.23       66.56      8.70 o
  -4  18  10        0.56       -7.23      7.23 o
  -3  18  10      120.42      124.28      9.75 o
  -2  18  10      115.11      141.18      8.52 o
  -1  18  10       61.77       93.94      7.20 o
   0  18  10        0.48       12.65     12.81 o
[truncated: 315,271 more chars]
